# Supplementary material for: Widely assumed phenotypic associations in Cannabis sativa lack a shared genetic basis
Source: PeerJ. 2021 Apr 20;9:e10672. doi: 10.7717/peerj.10672 (PMC8063869; doi:10.7717/peerj.10672)
Supplement: Supplemental Information 4 [file peerj-09-10672-s004.xlsx]

## Sheet: TableS1_alldata
1	2	3	4	5	6	7	8	9	10	11	12	13	14	15	16	17	18	19	20	21	22	23	24	25	26	27	28	29	30	31	32	33	34	35	36	37	38	39	40	41	42	43	44	45	46	47	48	49	50
Plant	sex	Sample_ID	Date_initial_timepoint_ddmmyyyy	Height_cm_it	Stalk_Diameter_mm_it	FELL_Length_cm_it	FELL_Width_cm_it	FELL_Center_Leaf_Width_cm_it	no_branches_it	no_nodes_it	petiole_length_cm_it	Date_final_timepoint_ddmmyyyy	Height_cm_ft	Stalk_Diameter_mm_ft	no_branches_ft	no_nodes_main_branch_ft	bud_count_main_cola_ft	bud_width_biggest_bud_mm_ft	length_of_longest_side_branch_cm_ft	Bud_count_longest_side_branch_ft	delta_height_ft_it	delta_stalk_diam_ft_it	delta_no_branches_ft_it	delta_no_nodes_ft_it	sample_wt_g	addition_cannabinoids	CBD_over_all_cannabinoids	THC_over_all_cannabinoids	CBG_over_all_cannabinoids	THC_over_CBD	THC_over_CBG	CBD_over_CBG	CPC1	CPC2	CPC3	leaf_Length_cm	leaf_Width_cm	no_serration_mid_leaflet	no_of_Leaflets	LPC1	LPC2	LPC3	LPC4	LPC5	LPC6	LPC7	LPC8	LPC9	LPC10
1	F	AFBX_1	1062015	16.3	2.87	6.5	6	3	0	6	2.5	NA	NA	NA	NA	NA	NA	NA	NA	NA	NA	NA	NA	NA	205.6	1.639	1.57413	96.9311	1.49481	61.5775	64.8449	1.05306	-0.985693	-0.801506	0.186726	19.4	20.7	24	9	-0.118763	-0.0346627	-0.0400486	-0.00141322	0.0103037	-0.015702	0.00391641	-0.00210894	0.00565231	0.00469583
2	F	AFBX_2	1062015	16.1	3.19	5.6	4	2.5	0	6	2	2092015	173	33.23	35	38	14	35	131	88	156.9	30.04	35	32	202.1	2.0818	43.7554	53.7612	2.48343	1.22867	21.648	17.619	1.26148	0.268231	0.315387	16.7	17.4	23	9	0.00940677	0.00344175	0.00248239	0.00751008	0.0358691	0.0178252	-0.00463567	-0.00204263	0.0101762	-0.000925568
3	M	AFBX_3	1062015	20.3	3.39	6	5.6	2.6	0	6	1.7	NA	NA	NA	NA	NA	NA	NA	NA	NA	NA	NA	NA	NA	204.5	1.1525	0	98.3427	1.65727	NA	59.3403	0	-1.16854	0.109223	-0.0918816	19.6	23.2	19	7	-0.115381	0.00150085	0.0711554	-0.0364001	-0.0321553	-0.00432988	0.0174045	0.0156811	-0.00276545	0.00333808
4	F	AFBX_4	1062015	19	3.13	6.8	7.5	2.6	2	6	2.2	NA	NA	NA	NA	NA	NA	NA	NA	NA	NA	NA	NA	NA	203.1	1.2781	0	97.5276	2.47242	NA	39.4462	0	-0.797481	-0.268766	-0.338418	19.9	20.7	19	7	0.0964419	-0.0343482	0.0872054	-0.00648521	0.0159027	-0.00568824	0.0143994	0.0168128	-0.00421033	0.0133302
5	M	AFBX_5	1062015	23.4	3.46	5.6	6.8	2.7	0	7	2.2	NA	NA	NA	NA	NA	NA	NA	NA	NA	NA	NA	NA	NA	197.6	2.1267	1.26017	96.2618	2.47802	76.3881	38.8463	0.508539	-0.156246	-2.03557	-0.193973	20.7	26.1	22	9	0.254455	-0.0622493	0.00562199	0.0272512	-0.0275175	0.0112903	0.0286484	0.013274	0.00921176	-0.00644535
6	M	AFBX_6	1062015	20.1	3.12	6	6.2	2.7	0	7	2.3	NA	NA	NA	NA	NA	NA	NA	NA	NA	NA	NA	NA	NA	206.3	1.6834	46.4536	51.9069	1.63954	1.11739	31.6594	28.3333	0.342389	0.968527	0.581244	22.2	23.2	25	9	-0.0375871	-0.0795433	0.0076427	0.00338588	0.00655534	0.00276759	0.00119187	-0.00180027	-0.00632957	-0.0190122
7	F	AFBX_7	1062015	17.6	3.33	6.3	7.1	2.6	2	6	2.2	2092015	182	33.29	44	44	22	33.54	133	50	164.4	29.96	42	38	200.6	1.645	44.2249	52.8328	2.94225	1.19464	17.9566	15.031	0.881941	0.668123	-0.0727613	18.6	22.3	17	9	-0.0420915	0.073873	-0.0440166	-0.025334	0.0045425	-0.0179708	0.0284049	0.0141077	-0.00508196	0.00309755
8	F	AFBX_8	1062015	21.4	2.91	6.5	6.7	2.4	0	7	1.6	2092015	197	39.37	41	40	24	33.15	152	61	175.6	36.46	41	33	201.2	1.3596	45.3369	51.7579	2.90527	1.14163	17.8152	15.6051	0.444968	1.02786	-0.130238	20	23	21	9	0.119907	-0.0496632	-0.0193294	-0.00535057	0.00551617	0.0184973	-0.00908933	-0.00312912	0.0151836	-0.0219366
9	M	AFBX_9	1062015	20.3	3.17	5.8	6.7	3	0	6	1.9	NA	NA	NA	NA	NA	NA	NA	NA	NA	NA	NA	NA	NA	199.2	1.384	48.6127	50.0506	1.33671	1.02958	37.4432	36.3676	-0.0968688	1.36158	0.518566	22.1	23.3	25	9	-0.0892936	0.027356	0.0555909	0.0295829	-0.0172343	-0.0135097	-0.0055759	-0.00341379	0.00473351	-0.00933461
10	M	AFBX_10	1062015	16	2.87	6.1	8	2.2	0	6	1.5	NA	NA	NA	NA	NA	NA	NA	NA	NA	NA	NA	NA	NA	202.7	1.5173	1.31154	96.8694	1.81902	73.8593	53.2536	0.721014	-0.896373	-0.622888	-0.00870388	24.5	28	20	9	0.342167	-0.000570054	-0.00270397	0.0164126	0.0100913	0.00202187	0.0131063	-0.00848721	-0.00188653	0.0124887
11	M	AFBX_11	1062015	21.2	2.97	6.6	8.5	2.7	0	6	2.8	NA	NA	NA	NA	NA	NA	NA	NA	NA	NA	NA	NA	NA	206.1	1.9899	0.944771	96.9647	2.09056	102.633	46.3822	0.451923	-0.497677	-1.67244	-0.00137583	17	17.5	21	9	0.0774161	0.0242427	-0.0906772	-0.00566425	-0.0308943	-0.0321648	0.0245331	0.00865176	0.00636657	-0.00327823
12	M	AFBX_12	1062015	23.5	2.75	6	7.2	2.4	1	7	2	NA	NA	NA	NA	NA	NA	NA	NA	NA	NA	NA	NA	NA	202.2	2.1154	45.6557	52.4676	1.87671	1.1492	27.9572	24.3275	0.988041	0.478629	0.716277	16.8	18.4	18	7	-0.0519557	0.0134433	0.0038939	-0.00841772	-0.0134254	-0.0106705	0.03117	0.0112808	-0.00819211	-0.01113
13	F	AFBX_13	1062015	21.6	2.67	5.6	6	2.6	0	7	1.7	2092015	177	35.4	37	36	35	35.16	128	95	155.4	32.73	37	29	208.8	1.7601	43.2589	52.8152	3.92591	1.22091	13.453	11.0188	1.55607	0.301322	-0.540614	14.2	17.4	18	7	-0.171931	-0.0542467	-0.0906412	-0.014001	-0.000745425	0.0307403	-0.0159997	0.026652	0.00409872	0.0291933
14	M	AFBX_14	1062015	22.6	3.52	5.6	6.7	2.5	0	8	2	NA	NA	NA	NA	NA	NA	NA	NA	NA	NA	NA	NA	NA	205	1.8284	48.0475	49.4859	2.46664	1.02994	20.0621	19.4789	1.02108	0.738285	0.266398	16.5	17.9	21	9	0.147071	-0.0409208	0.0359574	-0.0455945	-0.00869971	0.0133705	-0.00345933	0.00307118	0.00388492	-0.00929888
15	M	AFBX_15	1062015	23.6	3.21	5.3	6.4	2.4	2	8	2.2	NA	NA	NA	NA	NA	NA	NA	NA	NA	NA	NA	NA	NA	203	2.5531	44.5733	52.356	3.07078	1.1746	17.0497	14.5153	2.41622	-0.353283	0.0959838	14.5	17.4	18	7	-0.0284822	-0.0390948	0.0318437	-0.0359804	0.0193467	0.0330836	-0.00127689	0.0312361	-0.00256579	0.0170757
16	F	AFBX_16	1062015	21.7	2.87	6.5	7	3	0	6	2.2	NA	NA	NA	NA	NA	NA	NA	NA	NA	NA	NA	NA	NA	206	1.5591	3.2647	94.0607	2.67462	28.8114	35.1679	1.22062	-0.422588	-0.784237	-0.354066	18.7	20.1	24	9	0.192022	-0.059151	0.0566842	0.01037	0.0372016	0.0266699	-0.00921955	0.00545715	-0.0113855	-0.000291691
17	F	AFBX_17	1062015	19.4	3.37	5.6	5.8	2.9	0	7	2.4	NA	NA	NA	NA	NA	NA	NA	NA	NA	NA	NA	NA	NA	200.5	2.5013	1.71911	96.4379	1.84304	56.0977	52.3254	0.932755	-0.345709	-2.62371	0.323094	24	24.6	23	9	-0.106163	-0.0153813	-0.00132116	0.035574	0.0154273	-0.00629085	-0.0164196	0.0122381	-0.000756078	0.00405131
18	M	AFBX_18	1062015	22.4	3.12	6.1	7.5	2.6	2	7	2	NA	NA	NA	NA	NA	NA	NA	NA	NA	NA	NA	NA	NA	208.6	1.1877	0	98.5434	1.4566	NA	67.6532	0	-1.22439	0.0635658	-0.0107729	19.6	23	21	7	-0.222844	-0.0366577	0.00498508	-0.0202917	-0.00175435	0.00702185	0.0346039	0.0132074	0.0031358	-0.0100099
19	F	AFBX_19	1062015	18.7	2.93	5.7	6.5	2.4	0	7	1.8	NA	NA	NA	NA	NA	NA	NA	NA	NA	NA	NA	NA	NA	208.2	1.9232	0	98.2841	1.71589	NA	57.2788	0	-0.784603	-1.49637	0.174067	18.2	19.8	20	9	0.184556	0.0205931	-0.0398728	-0.00722394	-0.0192175	-0.0239128	-0.00400039	0.0118657	0.00857898	-0.00558061
20	F	AFBX_20	1062015	19.2	2.88	6	6.7	2.8	2	7	1.7	NA	NA	NA	NA	NA	NA	NA	NA	NA	NA	NA	NA	NA	202.3	1.3955	0	96.5102	3.48979	NA	27.655	0	-0.287405	-0.683636	-0.722258	17	17.6	24	9	0.167247	-0.0167894	-0.077109	-0.00722171	-0.00388355	0.0197922	0.0191424	0.000410923	-0.0112551	0.00192925
21	M	AFBX_21	1062015	25	2.72	6.3	7.1	2.7	0	7	2.7	NA	NA	NA	NA	NA	NA	NA	NA	NA	NA	NA	NA	NA	199.1	1.795	43.6212	51.844	4.53482	1.18851	11.4324	9.61916	1.96054	0.149916	-0.846424	16.9	18.3	18	9	0.089067	0.0649445	-0.0136602	-0.0537318	-0.0251621	-0.0117128	0.00153803	0.00950088	-0.00258105	0.00119632
22	F	AFBX_22	1062015	24	2.73	6.2	5	2.7	0	8	2.2	NA	NA	NA	NA	NA	NA	NA	NA	NA	NA	NA	NA	NA	206.2	2.3243	44.4736	52.2136	3.31283	1.17404	15.761	13.4247	2.21385	-0.168114	-0.121476	18.2	27.5	22	9	0.26715	-0.137651	-0.0297604	-0.0138129	-0.000298583	0.00486588	-0.000178303	0.0198125	-0.00449877	-0.00231171
23	M	AFBX_23	1062015	25.4	2.83	6	6.9	2.6	0	7	1.7	NA	NA	NA	NA	NA	NA	NA	NA	NA	NA	NA	NA	NA	205	1.3982	43.9136	52.5247	3.56172	1.19609	14.747	12.3293	0.749741	0.832299	-0.390337	19.6	18.3	20	7	-0.0326311	-0.0267139	-0.072805	0.0519445	0.0265642	-0.011173	-0.0104912	0.00708581	0.0143056	-0.00484226
24	M	AFBX_24	1062015	24.4	3.18	5.4	7.3	2.4	2	8	1.5	NA	NA	NA	NA	NA	NA	NA	NA	NA	NA	NA	NA	NA	201.8	1.3938	2.92725	95.3365	1.73626	32.5686	54.9091	1.68595	-0.95906	-0.300075	-0.00582867	18	21	26	9	0.153443	0.00138424	-0.00229086	-0.0166772	-0.0297695	0.00054409	0.022841	-0.00666893	0.0112192	-0.0015926
25	F	AFBX_25	1062015	24.2	3.31	5.8	5.8	2.6	2	8	1.7	NA	NA	NA	NA	NA	NA	NA	NA	NA	NA	NA	NA	NA	208.1	0.9353	0	97.605	2.39495	NA	40.7545	0	-1.0592	0.479681	-0.371247	18.5	24.1	22	9	0.468578	-0.147922	0.047512	0.0976569	-0.000206537	0.0131655	0.00224695	-0.00586247	-0.0104556	-0.00242977
26	M	AFBX_26	1062015	21.7	3.47	5.6	6.4	2.3	0	7	1.9	NA	NA	NA	NA	NA	NA	NA	NA	NA	NA	NA	NA	NA	207.9	1.8204	1.54911	95.8086	2.64228	61.8475	36.2599	0.586279	-0.278684	-1.40447	-0.325026	14	13.2	16	7	0.121347	-0.0832115	-0.0128143	-8.33e-05	0.0184272	-0.0270825	0.0253124	0.0168816	-0.0168903	0.00143084
27	F	AFBX_27	1062015	24.6	3.06	5.7	6.2	2.6	0	8	1.7	NA	NA	NA	NA	NA	NA	NA	NA	NA	NA	NA	NA	NA	201.7	1.1479	45.2217	52.6962	2.08206	1.16529	25.3096	21.7197	-0.174732	1.3598	0.0732368	15	15.7	21	7	0.0867255	-0.0718169	0.016797	-0.00356074	0.00569335	0.012521	0.00582812	0.0036735	0.0111338	0.00649945
28	F	AFBX_28	1062015	22.1	3.21	5.4	7	2.5	0	7	1.5	NA	NA	NA	NA	NA	NA	NA	NA	NA	NA	NA	NA	NA	207.9	1.337	0	98.0778	1.92221	NA	51.0233	0	-0.97799	-0.312338	-0.1209	18	19	23	9	-0.0402802	-0.095832	-0.013898	-0.0115592	0.033918	-0.00689914	-0.0426875	0.0020677	-0.00433326	0.00806562
29	NA	AFBX_29	1062015	21	3.25	5.9	6.4	2.7	0	7	1.9	NA	NA	NA	NA	NA	NA	NA	NA	NA	NA	NA	NA	NA	202.6	1.654	1.90447	98.0955	0	51.5079	NA	NA	-1.71551	-0.536977	0.896825	NA	NA	NA	NA	NA	NA	NA	NA	NA	NA	NA	NA	NA	NA
30	F	AFBX_30	1062015	19.1	2.83	6.6	7.2	2.8	2	7	1.7	NA	NA	NA	NA	NA	NA	NA	NA	NA	NA	NA	NA	NA	202.1	2.014	1.22642	95.3873	3.3863	77.7773	28.1686	0.36217	0.312628	-2.00531	-0.730672	15.8	19.4	18	7	-0.0181496	-0.0840243	0.12095	-0.0273629	-0.0117281	0.00925697	0.013391	0.00169956	0.0121506	0.0120217
31	F	AFBX_31	1062015	22.4	2.62	6.5	6.9	2.6	2	7	2.1	NA	NA	NA	NA	NA	NA	NA	NA	NA	NA	NA	NA	NA	199.6	1.6869	0	97.2731	2.7269	NA	35.6717	0	-0.38203	-1.20028	-0.396379	17.2	18.4	19	9	0.259814	-0.112305	-0.0321969	-0.00340759	0.0253491	-0.0226436	-0.00154084	-0.0029938	-0.0165252	-0.00186302
32	F	AFBX_32	1062015	23.9	2.58	5.6	6.2	2.4	0	7	2.3	2092015	196	37.57	44	40	21	23.05	135	49	172.1	34.99	44	33	205.8	1.9336	45.8833	50.3258	3.79086	1.09682	13.2756	12.1037	1.8805	0.241896	-0.437157	16.5	15.3	20	7	-0.0147404	-0.0350115	0.0584081	0.0203271	0.0292371	0.022479	-0.0186884	0.0104808	-0.0093151	-0.00868742
33	M	AFBX_33	1062015	25.5	2.66	5.9	6.5	2.9	0	8	2.2	NA	NA	NA	NA	NA	NA	NA	NA	NA	NA	NA	NA	NA	208.2	1.736	0	98.1509	1.84908	NA	53.081	0	-0.803222	-1.13452	0.0393343	16.2	18.3	17	9	0.124871	0.0464015	0.00666203	-0.0346575	0.00511335	-0.0070067	0.00447577	0.0108971	0.00287255	-0.0100447
34	M	AFBX_34	1062015	24.2	2.68	6	7.2	2.6	0	7	2	NA	NA	NA	NA	NA	NA	NA	NA	NA	NA	NA	NA	NA	202.2	2.1751	0	97.6093	2.39069	NA	40.8288	0	-0.223372	-2.18546	-0.148469	20.2	21	18	9	0.205681	-0.00534033	0.0201701	-0.0276676	-0.0212944	-0.0121803	0.0224493	0.0108999	0.011436	-0.00180615
35	F	AFBX_35	1062015	23.6	3.01	5.3	5.9	2.3	0	7	2.4	2092015	176	32.27	42	43	32	33.03	129	55	152.4	29.26	42	36	201.6	2.5349	44.3804	52.1717	3.44787	1.17556	15.1316	12.8719	2.66705	-0.45386	-0.182138	16.7	17.2	20	7	-0.130562	-0.117522	0.0651135	0.0396867	-0.0263673	-0.00848589	0.00452989	0.00348445	-0.00862205	-0.0144348
36	F	AFBX_36	1062015	25.6	2.96	5.4	6.1	2.5	0	8	1.6	NA	NA	NA	NA	NA	NA	NA	NA	NA	NA	NA	NA	NA	206.3	1.367	45.9034	50.6584	3.43819	1.10359	14.734	13.3511	0.688842	0.956444	-0.329804	17.2	18	21	9	0.171651	-0.082764	0.0198773	-0.0249537	-0.0128097	0.0224664	-0.0207524	0.00620911	-0.00180192	-0.00201847
37	F	AFBX_37	1062015	23.6	3.16	4.9	5	2.7	0	7	2.1	NA	NA	NA	NA	NA	NA	NA	NA	NA	NA	NA	NA	NA	203.1	1.7549	1.52145	97.0654	1.41319	63.7978	68.6855	1.07661	-0.980446	-1.02036	0.277956	14.9	16.1	22	9	-0.0542179	-0.0672646	-0.0396465	0.0100958	0.0589971	0.010816	-0.016271	0.011319	-0.014207	0.00401814
38	M	AFBX_38	1062015	24.7	3.03	5.4	6	2.7	2	8	2.2	NA	NA	NA	NA	NA	NA	NA	NA	NA	NA	NA	NA	NA	203.3	1.0904	0	98.3217	1.67828	NA	58.5847	0	-1.18983	0.234958	-0.122374	18.9	18	22	9	0.0937099	0.0380381	-0.0434221	0.00889218	0.0195565	0.0413886	-0.0190423	0.00358385	0.0047275	-0.0136352
39	M	AFBX_39	1062015	23.3	3.06	6.4	7.1	2.6	0	8	1.6	NA	NA	NA	NA	NA	NA	NA	NA	NA	NA	NA	NA	NA	201.2	0.7293	0	98.4917	1.5083	NA	65.3	0	-1.39344	0.996182	-0.22468	12.5	15.4	20	9	0.19238	-0.196702	-0.214491	0.000806825	-0.0908471	0.0463142	0.0668041	-0.132927	-0.0144687	0.00556782
40	F	AFBX_40	1062015	23	2.99	5.8	6.5	2.5	2	8	1.8	NA	NA	NA	NA	NA	NA	NA	NA	NA	NA	NA	NA	NA	199.6	1.6519	49.5127	48.1446	2.34276	0.972368	20.5504	21.1344	0.737096	0.991193	0.260993	16.2	18.8	23	9	0.178005	0.0125385	-0.0605455	4.8e-05	0.0204804	0.0145031	-0.0273824	0.00189324	-0.00826143	-0.00572839
41	F	AFBX_41	1062015	18.7	2.86	6	7.3	2.8	1	6	2.7	NA	NA	NA	NA	NA	NA	NA	NA	NA	NA	NA	NA	NA	203.4	0.5827	0	98.507	1.49305	NA	65.977	0	-1.45611	1.29768	-0.285011	17.1	21.9	24	9	-0.0643727	-0.0338443	-0.0499954	-0.0312701	-0.0224011	-1.65e-05	-0.0132873	0.00638345	-0.0111294	0.00700376
42	M	AFBX_42	1062015	22.1	2.9	6.2	8	3.1	0	6	2.8	NA	NA	NA	NA	NA	NA	NA	NA	NA	NA	NA	NA	NA	206.7	1.445	0	98.8927	1.10727	NA	89.3125	0	-1.27527	-0.404943	0.246268	20.7	23.9	25	7	0.188667	-0.0340371	-0.0581085	0.000377034	0.00952634	0.0192257	0.000661368	-0.00590293	0.00143817	0.00130231
43	M	AFBX_43	1062015	20.6	3.21	6.1	7.3	2.4	0	7	2	NA	NA	NA	NA	NA	NA	NA	NA	NA	NA	NA	NA	NA	200.5	1.7851	45.23	51.9635	2.80657	1.14887	18.515	16.1158	1.05748	0.585207	0.0459469	18.9	23.4	27	9	-0.199834	0.00629155	0.0551036	0.0315859	-0.0395587	0.00800944	0.000749394	-0.0145885	-0.0096901	-0.00177237
44	M	AFBX_44	1062015	24.9	3.24	5.6	6.3	2.5	0	7	1.7	NA	NA	NA	NA	NA	NA	NA	NA	NA	NA	NA	NA	NA	206.3	0.9893	0	99.1307	0.869302	NA	114.035	0	-1.4776	0.535104	0.0658273	16.2	17.3	23	9	0.162154	0.0154463	0.0225411	-0.00913477	0.0258538	-0.00957006	-0.0113347	-0.00904944	-0.00399085	-0.00180157
45	F	AFBX_45	1062015	24.2	3.04	5.7	5.5	2.6	1	7	2.6	NA	NA	NA	NA	NA	NA	NA	NA	NA	NA	NA	NA	NA	205.9	1.35	46.4222	49.6222	3.95556	1.06893	12.5449	11.736	0.881209	0.913634	-0.526091	18.1	19	21	9	0.165487	-0.0851381	0.00258492	-0.0182438	-0.0178193	0.0126273	0.00596548	0.00634015	0.01008	-0.0127434
46	F	AFBX_46	1062015	23.8	3.06	5.9	6.4	2.3	0	7	1.9	2092015	195	28.73	35	37	24	34.3	145	42	171.2	25.67	35	30	203.3	1.61	45.3727	52.4845	2.14286	1.15674	24.4928	21.1739	0.469477	0.899343	0.292734	18.8	20.6	19	7	-0.0130081	-0.0271938	0.0191799	0.0108748	-0.0147861	0.00340113	-0.0295966	0.0109959	0.00589374	0.0010429
47	F	AFBX_47	1062015	21.9	3.32	6	6.4	2.5	0	7	2.2	2092015	197	32.73	42	40	20	36.53	157	61	175.1	29.41	42	33	205.7	1.2771	46.3707	51.844	1.78529	1.11803	29.0395	25.9737	-0.0942141	1.3122	0.257924	18.5	17.5	19	9	0.0935812	0.0122737	-0.00666416	0.0123291	0.0154151	-0.00307038	0.0142855	-0.00138	0.00307393	-0.00196468
48	F	AFBX_48	1062015	22	3.2	5.6	6.3	2.6	0	6	2.2	NA	NA	NA	NA	NA	NA	NA	NA	NA	NA	NA	NA	NA	203.3	2.0734	0	100	0	NA	NA	NA	-1.78608	-1.40341	1.23728	15.4	18.4	20	9	-0.0762267	-0.13046	0.0326183	-0.0137488	0.00103806	0.00482779	-0.037323	0.00434705	-0.00689428	-0.0124684
49	F	AFBX_49	1062015	22.7	2.9	5.7	6.6	2.6	0	7	2.1	NA	NA	NA	NA	NA	NA	NA	NA	NA	NA	NA	NA	NA	204.1	1.1097	0	97.5399	2.46012	NA	39.6484	0	-0.919434	0.0964127	-0.360762	16.6	17.3	18	7	-0.158292	0.0167945	0.0371552	-0.0291699	-0.0303919	0.0319334	0.000394096	0.0100826	-0.0224017	-0.0165578
50	M	AFBX_50	1062015	23.1	3.4	6	6.7	2.6	2	8	1.9	NA	NA	NA	NA	NA	NA	NA	NA	NA	NA	NA	NA	NA	201.5	1.045	43.2344	53.866	2.89952	1.24591	18.5776	14.9109	-0.0872124	1.31224	-0.235644	17.5	14	19	7	0.167085	0.0626572	-0.036022	0.034362	0.0203235	-0.00390465	-0.00261496	0.00563785	0.00727538	-0.00102244
51	M	AFBX_51	1062015	16.9	2.58	5.7	7.8	2.7	0	6	1.7	NA	NA	NA	NA	NA	NA	NA	NA	NA	NA	NA	NA	NA	201.4	2.0368	47.9625	50.2258	1.81167	1.04719	27.7236	26.4743	0.925371	0.685811	0.73483	20.1	19	18	9	0.099776	-0.0111998	0.0810255	0.0106357	0.0162055	-0.00547685	0.0265041	0.00409758	0.00329219	-0.0111396
52	F	AFBX_52	1062015	19.2	2.41	6.3	6.7	2.3	0	7	1.2	2092015	180	27.47	38	40	22	32.94	104	29	160.8	25.06	38	33	204.4	1.9242	45.2915	52.401	2.30745	1.15697	22.7095	19.6284	0.984179	0.548817	0.364105	24.4	24.6	24	9	0.0624927	0.016311	0.0212249	0.027549	0.00673135	0.0150606	-0.00101852	0.00611715	0.0139811	-0.0105593
53	M	AFBX_53	1062015	21.3	2.31	6.3	7.6	3.3	0	6	1.3	NA	NA	NA	NA	NA	NA	NA	NA	NA	NA	NA	NA	NA	203.2	1.2885	3.60109	94.9166	1.48234	26.3578	64.0314	2.42932	-1.09884	-0.0303377	0.051783	15.2	17	19	9	0.0462599	-0.122264	0.0356177	-0.00638589	-0.037056	-0.00556587	-0.0245504	0.00595428	-0.0270387	0.0120589
54	F	AFBX_54	1062015	21.7	2.62	6.6	6.4	2.2	2	7	2.1	NA	NA	NA	NA	NA	NA	NA	NA	NA	NA	NA	NA	NA	206	1.0909	40.572	59.428	0	1.46475	NA	NA	-1.01762	1.54744	0.65642	19.2	20.1	21	7	-0.0816003	0.0784349	0.0184944	-0.00661499	-0.00585092	-0.0183278	-0.00515733	0.0105797	0.00406514	-0.0110181
55	F	AFBX_55	1062015	19.3	2.03	5.1	5.9	2.2	0	6	1.5	NA	NA	NA	NA	NA	NA	NA	NA	NA	NA	NA	NA	NA	205.1	1.932	45.0155	51.2215	3.76294	1.13786	13.6121	11.9629	1.83387	0.208013	-0.431815	17.5	19.4	18	9	0.155293	-0.0406604	-0.0533297	0.016587	-0.0375564	-0.00602322	0.0115319	0.0210848	0.00826065	0.0073834
56	M	AFBX_56	1062015	25.1	2.9	5.5	5.8	2.4	0	8	1.3	NA	NA	NA	NA	NA	NA	NA	NA	NA	NA	NA	NA	NA	201.6	0.981	46.6157	51.6922	1.69215	1.1089	30.5482	27.5482	-0.488241	1.6019	0.100834	18.5	23.2	24	11	0.384962	0.0863806	-0.0373467	0.0400529	-0.0430379	0.00687229	0.0444327	0.00611862	-0.0149568	0.0271227
57	F	AFBX_57	1062015	23.7	2.87	5.7	5.9	2.5	4	7	1.8	2092015	212	35.58	42	45	23	29.91	168	103	188.3	32.71	38	38	205.3	0.9143	48.9008	49.6227	1.47654	1.01476	33.6074	33.1185	-0.595328	1.73695	0.125554	19	20	22	9	0.136397	-0.0781692	0.04817	-0.00676671	0.0429541	-0.023648	0.0104903	-0.0148178	-0.00323371	0.00199174
58	M	AFBX_58	1062015	24.1	2.25	5.6	5.3	2.2	0	8	1.3	NA	NA	NA	NA	NA	NA	NA	NA	NA	NA	NA	NA	NA	205.9	1.043	0	100	0	NA	NA	NA	-1.73925	0.531987	0.355366	16.9	18.9	20	9	0.0805703	0.0784772	0.0439497	-0.0528507	-0.0141351	-0.00796185	0.00497564	-0.0128869	-0.00804939	0.00597061
59	F	AFBX_59	1062015	21.2	2.12	5.4	4.9	2.1	0	7	1.4	NA	NA	NA	NA	NA	NA	NA	NA	NA	NA	NA	NA	NA	201.6	1.309	0	97.5936	2.40642	NA	40.5556	0	-0.801899	-0.325668	-0.309138	22.2	27	23	7	-0.120275	0.0634982	0.0715905	-0.0483292	0.00584974	-0.00591952	0.00542025	0.0172144	0.0114974	0.00887014
60	M	AFBX_60	1062015	24.7	2.22	5.1	4.7	2.3	0	7	1.5	NA	NA	NA	NA	NA	NA	NA	NA	NA	NA	NA	NA	NA	204.8	0.8893	0	100	0	NA	NA	NA	-1.73227	0.820681	0.223815	15.2	19.2	21	9	-0.0562704	0.0014451	0.030441	-0.0431014	0.00411971	0.0366699	0.00760449	0.0181801	-0.00387876	0.0161107
61	M	AFBX_61	1062015	15.7	2.64	6.5	8.5	2.8	0	7	1.9	NA	NA	NA	NA	NA	NA	NA	NA	NA	NA	NA	NA	NA	201.6	1.46	0	98.4589	1.5411	NA	63.8889	0	-1.08003	-0.506997	0.0750077	17.6	20.1	23	9	0.0379773	-0.0350395	0.0242714	-0.0441371	-0.00274093	0.0361997	-0.0122733	0.0113972	0.015533	0.00314432
62	F	AFBX_62	1062015	18.7	2.62	6.8	6.9	2.2	4	6	1.7	2092015	202	31.98	44	38	28	24.92	154	66	183.3	29.36	40	32	203.3	0.7475	46.4482	51.9732	1.5786	1.11895	32.9237	29.4237	-0.80236	1.82006	-0.0277582	16.4	17	17	7	0.146156	-0.0429196	-0.0290955	-0.00958354	-0.0339682	-0.0498747	-0.0216538	0.0246978	-0.00252552	-0.0024706
63	F	AFBX_63	1062015	21.1	2.81	6.8	7.1	2.7	2	8	1.7	2092015	167	30.37	37	43	27	24.73	145	39	145.9	27.56	35	35	201	1.1215	42.4253	54.1329	3.44182	1.27596	15.728	12.3264	0.19873	1.13416	-0.391147	14.9	21.4	21	9	0.0780899	0.0595431	-0.034463	-0.0548354	-0.00556943	-0.017383	-0.0113589	0.00301284	-0.00562519	-0.00626678
64	M	AFBX_64	1062015	22.1	2.78	5.9	6.9	2.8	0	8	1.7	NA	NA	NA	NA	NA	NA	NA	NA	NA	NA	NA	NA	NA	204.5	1.188	0	97.8704	2.12963	NA	45.9565	0	-0.983275	-0.0279257	-0.237099	17.8	18.7	25	9	-0.110448	0.0556563	-0.0537083	-0.0231988	0.00263884	0.0199109	0.0142919	0.00568547	0.00612801	-0.00565053
65	M	AFBX_65	1062015	21.8	2.65	5.6	5.5	2.4	0	8	2.1	NA	NA	NA	NA	NA	NA	NA	NA	NA	NA	NA	NA	NA	202.1	1.6936	45.176	52.3146	2.50945	1.15802	20.8471	18.0024	0.763389	0.737806	0.158033	17.6	21.8	26	9	0.405469	-0.114521	0.0198605	0.0500486	0.0186787	0.0161062	0.00997483	-0.0119584	0.0143994	0.0102826
66	M	AFBX_66	1062015	21.2	2.65	5.9	6.8	2.1	2	7	1.6	NA	NA	NA	NA	NA	NA	NA	NA	NA	NA	NA	NA	NA	200.4	0.9586	0	98.5082	1.49176	NA	66.035	0	-1.3044	0.527981	-0.121889	17.5	19	22	7	-0.0969644	0.0948452	0.0466265	-0.0252504	-0.0237513	-0.0102333	-0.0231078	-0.00251558	-0.00471973	-0.000626083
67	M	AFBX_67	1062015	21.5	2.9	5.4	5.7	2.3	0	7	1.4	NA	NA	NA	NA	NA	NA	NA	NA	NA	NA	NA	NA	NA	204.4	1.1992	44.5213	54.0861	1.3926	1.21483	38.8383	31.9701	-0.369876	1.38224	0.329765	17.1	16.9	19	7	0.132145	-0.098518	-0.00129739	-0.00917287	0.0180609	-0.011931	0.00851724	0.0017882	-0.00372148	0.000993785
68	F	AFBX_68	1062015	20.6	2.48	4.8	5.2	2	0	6	1.3	NA	NA	NA	NA	NA	NA	NA	NA	NA	NA	NA	NA	NA	200.7	1.8361	0	98.0012	1.9988	NA	49.03	0	-0.669123	-1.37482	-0.00527618	16.1	19.6	21	9	0.0773737	-0.00558879	-0.0647338	-0.0973183	0.0400294	0.0070721	0.0391439	0.00264275	-0.0149723	-0.00152157
69	F	AFBX_69	1062015	20.8	2.21	5.3	5.1	1.8	0	6	1.6	NA	NA	NA	NA	NA	NA	NA	NA	NA	NA	NA	NA	NA	203.6	2.2468	0	97.69	2.30995	NA	42.2909	0	-0.229645	-2.319	-0.0842691	19.7	26.1	24	9	0.184988	-0.113362	-0.201067	-0.0667885	-0.0350446	-0.0233544	0.00223287	0.0144506	-0.0319433	-0.0138582
70	F	AFBX_70	1062015	19.3	2.48	5.1	4.9	1.8	0	6	1.7	NA	NA	NA	NA	NA	NA	NA	NA	NA	NA	NA	NA	NA	200.3	1.9358	46.7817	51.0538	2.16448	1.09132	23.5871	21.6134	0.964065	0.640611	0.464877	17.2	18.4	22	9	0.0207579	0.0777814	-0.00751339	-0.00978178	0.00916188	-0.0199555	0.00805882	-0.00762826	-0.00659266	-0.00282435
71	F	AFBX_71	1062015	16.8	2.41	5.7	5.4	2.5	0	6	1.6	NA	NA	NA	NA	NA	NA	NA	NA	NA	NA	NA	NA	NA	203.5	1.6465	0	98.02	1.97996	NA	49.5061	0	-0.784084	-0.972095	-0.0514296	16.1	15.4	18	7	-0.0868377	-0.0548383	-0.000598407	0.0342529	-0.00887193	-0.00339488	0.00643549	0.0099162	0.0100085	0.0204413
72	F	AFBX_72	1062015	20.8	3.22	6.4	6.8	3.1	0	7	1.5	NA	NA	NA	NA	NA	NA	NA	NA	NA	NA	NA	NA	NA	202.4	1.0894	0	97.7052	2.29484	NA	42.576	0	-0.987835	0.160684	-0.312994	18.3	17.5	23	7	-0.101533	0.0371891	-0.00866974	0.0654107	-0.034437	0.0153701	0.00401694	0.0100581	-0.021854	0.00131617
73	F	AFBX_73	1062015	21.8	2.84	6.4	5.9	2.5	0	7	1.8	2092015	236	36.45	41	41	23	32.93	153	72	214.2	33.61	41	34	201.6	1.9283	44.4744	50.7701	4.75548	1.14156	10.6761	9.35224	2.38693	-0.0312119	-0.980227	18.1	19.6	21	7	-0.172221	0.0677803	0.0220621	-0.0233217	-0.0273828	0.00212693	0.0320747	0.0206333	-0.0013777	0.00944585
74	F	AFBX_74	1062015	22.6	2.84	5.7	6.5	2.8	0	7	1.6	NA	NA	NA	NA	NA	NA	NA	NA	NA	NA	NA	NA	NA	206.6	3.1875	45.4808	50.6886	3.83059	1.11451	13.2326	11.8731	4.21429	-1.26307	-0.415605	17.2	18.2	21	9	-0.109801	0.066527	-0.0408335	0.0268199	-0.010375	-0.0117984	0.00616788	-0.0128599	-0.00506261	0.00999715
75	M	AFBX_75	1062015	22.2	2.84	5.3	5.6	2.4	1	7	1.8	NA	NA	NA	NA	NA	NA	NA	NA	NA	NA	NA	NA	NA	203.2	1.7811	44.8206	51.4064	3.77295	1.14694	13.625	11.8795	1.55819	0.375634	-0.447145	19.7	21	21	9	0.102748	0.0398668	0.0721614	0.0340168	0.0456954	-0.00222638	-0.000403877	-0.00953008	0.0112631	-0.012364
76	M	AFBX_76	1062015	23.5	3.15	6.1	6.7	2.5	2	8	1.7	NA	NA	NA	NA	NA	NA	NA	NA	NA	NA	NA	NA	NA	206.4	1.266	0	97.812	2.18799	NA	44.704	0	-0.914481	-0.201711	-0.238315	16.8	17.4	19	7	-0.0855915	0.0789399	-0.0452992	0.0304927	0.00567449	0.0197455	-0.0417605	0.00584461	-0.00770606	0.00574844
77	M	AFBX_77	1062015	23.8	3.3	6.2	5.4	2.5	0	8	1.9	NA	NA	NA	NA	NA	NA	NA	NA	NA	NA	NA	NA	NA	201.4	1.3226	0	98.0493	1.9507	NA	50.2636	0	-0.974322	-0.286427	-0.136058	18.3	24.1	23	9	0.108203	-0.0823011	0.0367903	-0.0495047	0.0248494	0.0125963	-0.00462273	0.0064618	-0.0133124	0.0098717
78	F	AFBX_78	1062015	20.2	3.31	6.4	6.3	2.4	0	7	2.3	NA	NA	NA	NA	NA	NA	NA	NA	NA	NA	NA	NA	NA	204.6	2.1289	44.8307	52.4731	2.69623	1.17047	19.4617	16.6272	1.50228	0.223621	0.219818	17.7	19.4	22	9	-0.0767717	0.03803	-0.020121	-0.0413259	0.00985367	0.0282308	-0.00786104	-0.00461997	0.00159725	-0.0228083
79	F	AFBX_79	1062015	20.3	2.85	5.8	6.9	2.5	0	7	1.9	NA	NA	NA	NA	NA	NA	NA	NA	NA	NA	NA	NA	NA	203.2	1.216	15.9128	79.1201	4.96711	4.97209	15.9288	3.20364	0.389847	0.00381543	-1.09357	19.5	22	19	9	0.169547	-0.0542638	-0.0242025	-0.0371076	-0.000250588	0.00639392	-4.42e-05	0.0113346	-0.000733518	0.00240802
80	M	AFBX_80	1062015	24.1	2.47	4.6	4.3	2.2	0	7	1.8	NA	NA	NA	NA	NA	NA	NA	NA	NA	NA	NA	NA	NA	202.2	1.9403	46.2145	51.1158	2.66969	1.10606	19.1467	17.3108	1.2477	0.497407	0.183102	18.7	19.6	23	9	-0.118181	0.0448783	0.0405283	-0.0422172	-0.0271259	-0.027581	-0.0156824	-0.0151121	0.0039368	0.00355707
81	F	AFBX_81	1062015	19.7	2.75	6	6.8	2.3	0	6	1.7	2092015	148	25.8	32	19	17	27.03	93	37	128.3	23.05	32	13	207.1	1.8442	47.5816	50.3796	2.03882	1.0588	24.7101	23.3378	0.792668	0.791355	0.491755	20	22.1	23	9	0.120424	-0.0268555	0.106473	-0.020704	-0.0141048	-0.0134034	0.0200229	0.00222124	0.0187779	-0.00411039
82	F	AFBX_82	1062015	17.8	3.02	5.9	7.1	2.7	0	6	2.1	NA	NA	NA	NA	NA	NA	NA	NA	NA	NA	NA	NA	NA	202.3	1.2173	0	98.2584	1.74156	NA	56.4198	0	-1.10818	-0.0363591	-0.0958978	20.5	18.5	22	9	0.0820509	0.0471423	-0.0470708	0.00832184	-0.0239052	-0.00498333	-0.017642	-0.00106132	0.00172785	-0.00649383
83	M	AFBX_83	1062015	21.4	2.98	6.7	7.6	2.6	0	7	1.6	NA	NA	NA	NA	NA	NA	NA	NA	NA	NA	NA	NA	NA	206.2	0.834	0	97.2782	2.72182	NA	35.7401	0	-1.04555	0.666542	-0.466446	17.5	16.8	17	7	-0.0573392	-0.0779632	-0.0252444	0.00374521	0.020164	0.0155863	0.00532872	0.012074	0.00293269	-0.0176512
84	M	AFBX_84	1062015	24.5	2.27	5.88	5.7	2.5	0	8	1.7	NA	NA	NA	NA	NA	NA	NA	NA	NA	NA	NA	NA	NA	200.8	1.789	46.3276	50.3857	3.28675	1.0876	15.3299	14.0952	1.35453	0.532446	-0.184551	17.4	19.4	18	7	-0.0767178	0.00611943	0.0579192	-0.00520116	-0.0125985	0.0125562	-0.0357534	0.0130523	-0.0233895	-0.0320293
85	M	AFBX_85	1062015	21.2	2.18	5.2	5.7	2.2	0	7	2.1	NA	NA	NA	NA	NA	NA	NA	NA	NA	NA	NA	NA	NA	204.5	1.3854	0	98.8379	1.16212	NA	85.0497	0	-1.26954	-0.294134	0.192425	17.3	16.9	17	7	-0.0295874	-0.00789658	0.0643345	-0.0209101	0.00558536	-0.0224193	0.0150397	0.00782877	0.00831847	-0.00689029
86	M	AFBX_86	1062015	21.5	3.42	6.1	6.1	2.3	0	7	2.2	NA	NA	NA	NA	NA	NA	NA	NA	NA	NA	NA	NA	NA	202.9	1.6819	47.155	50.7224	2.1226	1.07565	23.8964	22.2157	0.604752	0.907003	0.357067	21.7	24.9	19	7	0.0794563	-0.111682	0.0244014	-0.055623	0.0187942	-0.0138398	-0.00248848	0.00446174	-0.0119662	-0.000235256
87	M	AFBX_87	1062015	21.8	2.41	6.3	6.7	2.5	0	7	2.1	NA	NA	NA	NA	NA	NA	NA	NA	NA	NA	NA	NA	NA	205	2.1565	46.3807	50.9622	2.65708	1.09878	19.1798	17.4555	1.57291	0.287306	0.273183	16.9	18.9	20	9	0.019094	0.0659671	-0.0714712	-0.00723428	0.00050761	-0.0195012	0.00276227	-0.00251569	-0.0193969	-0.02238
88	M	AFBX_88	1062015	25.4	2.66	5.2	5.7	2.3	4	8	1.9	NA	NA	NA	NA	NA	NA	NA	NA	NA	NA	NA	NA	NA	201.4	0.9588	45.0563	51.6688	3.27493	1.14676	15.7771	13.758	-0.0825197	1.4122	-0.352211	18.3	21.4	19	9	0.36045	0.161959	-0.0273814	0.0993662	0.0231799	-0.000868184	0.00640182	-0.00427486	-0.00832164	0.0157099
89	M	AFBX_89	1062015	24.1	2.81	6	6.2	2.4	0	7	2.1	NA	NA	NA	NA	NA	NA	NA	NA	NA	NA	NA	NA	NA	201.8	1.9166	46.7129	50.36	2.92706	1.07807	17.205	15.959	1.3761	0.489552	0.0402064	16.3	17.1	20	7	-0.15392	0.0269336	-0.0150197	-0.00707547	-0.0509806	-0.01891	-0.005456	0.00447767	0.00115489	-0.0208072
90	F	AFBX_90	1062015	25.4	2.89	5.8	6.4	2.5	0	6	2.1	NA	NA	NA	NA	NA	NA	NA	NA	NA	NA	NA	NA	NA	205.8	2.2582	2.64813	95.6691	1.68276	36.1271	56.8526	1.57368	-0.551329	-2.03307	0.354313	17.7	18	19	9	-0.187237	0.0819362	0.0279223	0.0546597	0.0234318	0.00639614	0.00698121	0.00404523	-0.0188849	0.00834914
91	M	AFBX_91	1062015	18.6	2.77	6.8	7.8	3.1	0	6	1.9	NA	NA	NA	NA	NA	NA	NA	NA	NA	NA	NA	NA	NA	206.1	3.1451	1.90137	95.5073	2.59133	50.2308	36.8564	0.733742	0.719497	-4.19335	-0.118642	16.5	16.7	20	9	-0.0203187	0.0285041	-0.0278763	0.0560232	0.0180693	0.00760003	-0.0235254	0.00744677	-0.0209246	-0.00219096
92	M	AFBX_92	1062015	21.1	2.68	5.9	6.9	2.9	1	7	1.8	NA	NA	NA	NA	NA	NA	NA	NA	NA	NA	NA	NA	NA	201.9	1.0147	0	98.098	1.90204	NA	51.5751	0	-1.15624	0.365779	-0.215488	21.3	24.3	26	9	-0.23226	0.039098	0.035179	0.0381514	-0.054534	0.0255384	0.0458521	0.0151819	0.00282368	0.00818112
93	F	AFBX_93	1062015	19.2	2.52	5.9	6.4	2.5	1	7	1.5	NA	NA	NA	NA	NA	NA	NA	NA	NA	NA	NA	NA	NA	201.4	1.3894	0	97.9488	2.05125	NA	47.7509	0	-0.895977	-0.442585	-0.155356	15.9	18.3	18	7	-0.123383	-0.130506	-0.0220837	-0.0302111	-0.0211169	-0.00684057	0.0149734	0.00829061	0.0033329	2.36e-05
94	M	AFBX_94	1062015	20.8	2.9	5.7	6.2	2.6	0	7	1.6	NA	NA	NA	NA	NA	NA	NA	NA	NA	NA	NA	NA	NA	204.6	1.3291	0	98.6833	1.31668	NA	74.9486	0	-1.22479	-0.204298	0.104586	17.3	23	18	9	0.190746	-0.0444947	0.0424063	-0.014023	0.0352709	-0.0106828	-0.00140482	0.00165231	-0.00299645	0.00322067
95	M	AFBX_95	1062015	19.8	2.49	6.44	6.8	2.7	0	6	2.4	NA	NA	NA	NA	NA	NA	NA	NA	NA	NA	NA	NA	NA	203.3	1.7213	46.0117	51.4553	2.53297	1.11831	20.3142	18.1651	0.839277	0.740459	0.166391	15.7	16	16	9	0.209095	-0.00474993	0.0135964	-0.0194585	-0.0281613	0.00218152	0.0219842	0.0164003	-0.00339118	0.00538465
96	F	AFBX_96	1062015	19.8	2.72	6.1	5.4	2.5	0	7	2.2	NA	NA	NA	NA	NA	NA	NA	NA	NA	NA	NA	NA	NA	201.6	1.8296	1.0822	97.7372	1.18059	90.3131	82.787	0.916667	-1.09158	-1.14153	0.42847	21.1	19.7	23	9	-0.0181405	-0.031466	-0.0264857	0.0508817	-0.0234837	-0.0343155	-0.00302434	0.00574495	0.0280867	-0.0134164
97	M	AFBX_97	1062015	23	2.32	4.7	4.6	2.1	0	6	2.1	NA	NA	NA	NA	NA	NA	NA	NA	NA	NA	NA	NA	NA	205.8	1.2547	2.01642	96.1983	1.78529	47.7075	53.8839	1.12946	-1.03234	-0.0570579	-0.0830095	16.8	18.4	22	9	0.261152	0.0425056	0.0269511	0.00860532	-0.0160317	0.00157299	0.0155868	0.0149983	0.00365202	0.00773399
98	F	AFBX_98	1062015	24.2	3.17	5	5.5	2.5	0	7	1.7	2092015	211	36.13	45	43	22	31.91	151	76	186.8	32.96	45	36	207.3	1.6382	47.5095	50.586	1.90453	1.06476	26.5609	24.9455	0.4469	1.00327	0.438421	17.6	16.5	18	7	0.0488256	-0.0329977	0.00194603	0.0101288	0.0118478	-0.00878165	-0.0339051	0.00319828	0.00159282	-0.00493892
99	F	AFBX_99	1062015	26.2	2.65	5.2	5.7	2.5	0	7	1.2	NA	NA	NA	NA	NA	NA	NA	NA	NA	NA	NA	NA	NA	205.2	4.702	47.6138	50.1234	2.26287	1.05271	22.1504	21.0414	4.96271	-1.95847	1.78896	15.2	17.9	19	9	0.0662133	-0.0140388	0.0487141	-0.0309962	0.000127685	0.0142315	-0.0143691	0.00835657	-0.00840648	0.0214493
100	M	AFBX_100	1062015	16.6	2.58	5.4	5.7	2.5	0	6	2	2092015	197	30.41	43	40	30	33.88	139	62	180.4	27.83	43	34	206.4	1.2184	0	98.6211	1.37886	NA	71.5238	0	-1.24086	0.0115852	0.0296645	21.5	23.2	22	9	-0.0155827	0.07262	0.0333602	-0.0299447	0.0449825	-0.0242948	0.00511132	-0.0107678	-0.0110513	0.023899
101	F	AFBX_101	1062015	23.1	3.16	6.4	7.2	2.9	0	6	1.9	NA	NA	NA	NA	NA	NA	NA	NA	NA	NA	NA	NA	NA	NA	NA	NA	NA	NA	NA	NA	NA	NA	NA	NA	19.8	23.4	20	7	-0.10376	-0.038706	-0.0514843	-0.0284697	0.0140285	-0.00137914	0.0421415	0.0282818	-0.010926	0.00544794
102	F	AFBX_102	1062015	24.1	2.85	6.7	7.5	2.8	0	7	2.1	NA	NA	NA	NA	NA	NA	NA	NA	NA	NA	NA	NA	NA	NA	NA	NA	NA	NA	NA	NA	NA	NA	NA	NA	19.6	19	22	9	0.169082	0.0703447	-0.0597043	0.0453519	0.00542209	-0.0046925	-0.00326999	0.00205748	0.0137514	-0.00797635
103	M	AFBX_103	1062015	23.1	2.74	6.5	6.4	2.5	0	7	2.3	NA	NA	NA	NA	NA	NA	NA	NA	NA	NA	NA	NA	NA	NA	NA	NA	NA	NA	NA	NA	NA	NA	NA	NA	16.6	19.8	19	9	0.124262	0.00773807	0.038143	-0.0421586	0.022699	0.00815036	0.0254202	-0.00616018	0.00397344	-0.00783551
104	F	AFBX_104	1062015	23.5	2.99	6.6	7.5	2.7	2	7	2.1	NA	NA	NA	NA	NA	NA	NA	NA	NA	NA	NA	NA	NA	NA	NA	NA	NA	NA	NA	NA	NA	NA	NA	NA	17.5	22	18	7	0.0159376	-0.0293113	-0.0340072	-0.0442603	-0.0181013	0.0274892	-0.00257035	-0.0148658	0.00864908	0.00871248
105	M	AFBX_105	1062015	24.6	3.09	6.3	6.6	2.7	0	8	2.1	NA	NA	NA	NA	NA	NA	NA	NA	NA	NA	NA	NA	NA	NA	NA	NA	NA	NA	NA	NA	NA	NA	NA	NA	16.1	15.5	21	7	-0.105107	-0.145541	0.0169657	0.00357504	0.0109155	0.0149944	-0.037176	-0.00762921	0.00857391	-0.0023987
106	M	AFBX_106	1062015	23.5	3.25	6.2	7	2.6	0	7	1.7	NA	NA	NA	NA	NA	NA	NA	NA	NA	NA	NA	NA	NA	NA	NA	NA	NA	NA	NA	NA	NA	NA	NA	NA	15.4	16	18	7	0.14438	0.112521	-0.0233896	0.0262339	0.00519619	-0.0232672	-0.0169917	0.02225	0.0028879	0.0141761
107	F	AFBX_107	1062015	25.6	3.14	5.9	5.9	2.5	2	8	1.6	NA	NA	NA	NA	NA	NA	NA	NA	NA	NA	NA	NA	NA	NA	NA	NA	NA	NA	NA	NA	NA	NA	NA	NA	16.6	16.7	22	7	0.0616285	0.0869863	-0.058754	-0.000132966	-0.00800101	0.0164089	-0.0122693	0.0117655	0.00417199	0.00519751
108	F	AFBX_108	1062015	22.8	2.92	5.8	6.3	2.5	2	7	1.5	NA	NA	NA	NA	NA	NA	NA	NA	NA	NA	NA	NA	NA	NA	NA	NA	NA	NA	NA	NA	NA	NA	NA	NA	17.7	19.7	18	7	-0.269229	0.0236089	0.0356105	0.0659672	0.00622885	-0.0306261	0.0404329	0.012858	2.82e-06	0.0262226
109	F	AFBX_109	1062015	28.8	3.67	5.8	5.9	2.8	0	9	1.7	NA	NA	NA	NA	NA	NA	NA	NA	NA	NA	NA	NA	NA	NA	NA	NA	NA	NA	NA	NA	NA	NA	NA	NA	19.8	22	20	7	-0.16565	-0.00601592	-0.0263444	0.00682807	0.0149092	0.0200029	0.0141995	0.0132721	-0.0105514	0.00497525
110	M	AFBX_110	1062015	24	3.54	5.5	5.8	2.6	0	7	3.6	NA	NA	NA	NA	NA	NA	NA	NA	NA	NA	NA	NA	NA	NA	NA	NA	NA	NA	NA	NA	NA	NA	NA	NA	17.3	19.5	19	7	0.14985	-0.000341935	0.00116154	-0.0284267	0.026813	-0.00243468	-0.00406738	0.0254777	-0.00340817	0.00100531
111	F	AFBX_111	1062015	22.6	2.86	7.5	7.1	3.3	0	6	2.3	NA	NA	NA	NA	NA	NA	NA	NA	NA	NA	NA	NA	NA	NA	NA	NA	NA	NA	NA	NA	NA	NA	NA	NA	15.7	19.3	20	9	0.00648172	-0.0270986	-0.0420283	-0.0322737	-0.0164366	0.0166389	-0.00382764	0.00566534	0.00366757	0.00813699
112	F	AFBX_112	1062015	23.3	2.7	7.1	7.6	2.7	0	7	2.3	NA	NA	NA	NA	NA	NA	NA	NA	NA	NA	NA	NA	NA	NA	NA	NA	NA	NA	NA	NA	NA	NA	NA	NA	16.7	19.7	21	9	0.261603	-0.0162098	0.0263749	-0.0130781	-0.0174424	0.00491742	0.0143372	0.00390747	0.00178422	-0.00456303
113	M	AFBX_113	1062015	27.3	2.65	6.9	6.9	3	1	7	2.3	NA	NA	NA	NA	NA	NA	NA	NA	NA	NA	NA	NA	NA	NA	NA	NA	NA	NA	NA	NA	NA	NA	NA	NA	18.7	20.6	19	9	0.181569	-0.0187979	-0.0268063	-0.00210972	0.00259194	0.00450277	0.00329386	0.00738602	0.000674327	-0.00367227
114	M	AFBX_114	1062015	27.5	3.06	6.7	6.2	3	2	6	3	NA	NA	NA	NA	NA	NA	NA	NA	NA	NA	NA	NA	NA	NA	NA	NA	NA	NA	NA	NA	NA	NA	NA	NA	18.7	17.4	19	9	0.209543	0.0769145	0.000424718	0.00878977	0.012075	0.00376841	0.00617068	-0.000267614	0.000446052	0.0080214
115	F	AFBX_115	1062015	24.8	3.22	6.7	6.2	3.2	0	7	2.2	NA	NA	NA	NA	NA	NA	NA	NA	NA	NA	NA	NA	NA	NA	NA	NA	NA	NA	NA	NA	NA	NA	NA	NA	21.5	21.2	24	9	0.0324307	-0.0308185	0.0297435	-0.0120178	0.0123326	0.00997467	-0.0138634	-0.00273015	-0.000344149	0.0178786
116	F	AFBX_116	1062015	29.2	3.32	6.5	7.6	3.1	0	9	1.9	NA	NA	NA	NA	NA	NA	NA	NA	NA	NA	NA	NA	NA	NA	NA	NA	NA	NA	NA	NA	NA	NA	NA	NA	18	19	19	7	-0.0364437	0.050779	0.0352789	0.0116607	0.0231842	-0.0150783	-0.00314185	-0.00407999	-0.00818339	-0.000560033
117	M	AFBX_117	1062015	27.1	3.36	6.1	7.9	2.5	2	7	1.8	NA	NA	NA	NA	NA	NA	NA	NA	NA	NA	NA	NA	NA	NA	NA	NA	NA	NA	NA	NA	NA	NA	NA	NA	19	22.2	19	7	-0.0143924	0.00766512	-0.0108464	-0.00274203	-0.0276598	0.0162508	0.00160752	0.0138475	-0.0063559	0.00134287
118	F	AFBX_118	1062015	26.4	2.68	6.2	7.4	2.5	0	7	2.1	NA	NA	NA	NA	NA	NA	NA	NA	NA	NA	NA	NA	NA	NA	NA	NA	NA	NA	NA	NA	NA	NA	NA	NA	17.9	18.4	16	7	0.0267879	0.024284	-0.0286585	-0.0199424	0.0261533	0.00673868	-0.00274093	0.0202159	0.0103746	-0.00274273
119	F	AFBX_119	1062015	24.8	3.11	6.4	7.6	2.7	0	7	2.1	NA	NA	NA	NA	NA	NA	NA	NA	NA	NA	NA	NA	NA	NA	NA	NA	NA	NA	NA	NA	NA	NA	NA	NA	21.7	24.4	25	9	0.0926007	0.0441599	-0.0242625	0.00513745	-0.0023022	0.0209948	-0.0227173	0.00999924	0.0101967	0.00138709
120	F	AFBX_120	1062015	27.8	3.34	5.6	7.8	2.7	1	8	1.7	NA	NA	NA	NA	NA	NA	NA	NA	NA	NA	NA	NA	NA	NA	NA	NA	NA	NA	NA	NA	NA	NA	NA	NA	15.5	15.3	16	7	0.124238	0.00889228	0.062792	-0.021674	0.0165115	-0.00782317	0.0144011	0.0129693	-0.00327776	0.00538137
121	M	AFBX_121	1062015	23.6	2.22	8.1	7.3	3.7	0	6	2.1	NA	NA	NA	NA	NA	NA	NA	NA	NA	NA	NA	NA	NA	NA	NA	NA	NA	NA	NA	NA	NA	NA	NA	NA	20.1	20.5	22	9	-0.0152018	0.0322593	0.0638602	0.0194064	-0.0125247	0.0129026	0.0121044	0.00367634	-0.00420761	-0.00304359
122	M	AFBX_122	1062015	25.2	2.91	7.6	7.2	3.1	1	7	2.5	NA	NA	NA	NA	NA	NA	NA	NA	NA	NA	NA	NA	NA	NA	NA	NA	NA	NA	NA	NA	NA	NA	NA	NA	18.1	24.6	20	9	-0.130295	-0.0737954	0.0477275	-0.0139445	-0.00726429	0.0106556	-0.0554744	-0.0152651	-0.0126482	-0.00895132
123	M	AFBX_123	1062015	25.6	2.84	7.4	7.5	2.5	0	7	2.2	NA	NA	NA	NA	NA	NA	NA	NA	NA	NA	NA	NA	NA	NA	NA	NA	NA	NA	NA	NA	NA	NA	NA	NA	17.8	19	18	9	-0.182102	0.00400052	-0.0303814	0.0796274	-0.000638054	-0.00448101	0.00829471	-0.00910044	0.0112423	-0.00233489
124	M	AFBX_124	1062015	25.2	3.54	7.8	6.4	3.3	0	6	3.6	NA	NA	NA	NA	NA	NA	NA	NA	NA	NA	NA	NA	NA	NA	NA	NA	NA	NA	NA	NA	NA	NA	NA	NA	18.1	24.2	24	9	-0.0983056	-0.0023237	-0.0324055	-0.0484999	0.0311856	-0.00870088	-0.0206974	-0.0131194	-0.000875094	0.0146846
125	F	AFBX_125	1062015	24.9	2.78	7	7.7	2.8	0	7	2.4	NA	NA	NA	NA	NA	NA	NA	NA	NA	NA	NA	NA	NA	NA	NA	NA	NA	NA	NA	NA	NA	NA	NA	NA	21.1	24.6	23	9	0.256949	0.119838	0.0324795	0.00751293	0.0156842	0.0135531	0.00825648	-0.0258187	-0.0201052	0.00207106
126	M	AFBX_126	1062015	24.5	3.19	6.1	6.9	3.3	0	7	2.5	NA	NA	NA	NA	NA	NA	NA	NA	NA	NA	NA	NA	NA	NA	NA	NA	NA	NA	NA	NA	NA	NA	NA	NA	18.9	18.2	24	9	-0.199999	-0.0485464	0.0700985	0.095472	-0.0363115	-0.0249686	-0.00722	-0.0102089	-0.0124692	0.00358727
127	F	AFBX_127	1062015	26.2	2.99	6.8	5.9	2.6	0	7	1.7	NA	NA	NA	NA	NA	NA	NA	NA	NA	NA	NA	NA	NA	NA	NA	NA	NA	NA	NA	NA	NA	NA	NA	NA	21.2	24.3	25	9	-0.108663	0.018598	-0.0334208	-0.014099	0.0149433	0.000289823	-0.0141793	-0.000343636	0.00431341	-0.0069567
128	M	AFBX_128	1062015	27	3.11	6.1	6.2	2.4	0	8	2.1	NA	NA	NA	NA	NA	NA	NA	NA	NA	NA	NA	NA	NA	NA	NA	NA	NA	NA	NA	NA	NA	NA	NA	NA	20.2	24.1	25	9	-0.0758129	-0.1236	-0.100042	-0.0147176	0.0916947	-0.0435832	0.00344355	-0.0163789	-0.00673267	5.86e-06
129	F	AFBX_129	1062015	27.2	3.21	5.9	5.7	2.8	2	8	1.9	NA	NA	NA	NA	NA	NA	NA	NA	NA	NA	NA	NA	NA	NA	NA	NA	NA	NA	NA	NA	NA	NA	NA	NA	19.8	23.5	21	7	-0.0808431	-0.007956	-0.136895	0.0791306	-0.0582115	-0.0261282	-0.0119535	0.0170758	0.00889976	0.00184114
130	F	AFBX_130	1062015	27.7	3.3	6.3	7.8	2.7	0	8	2.2	NA	NA	NA	NA	NA	NA	NA	NA	NA	NA	NA	NA	NA	NA	NA	NA	NA	NA	NA	NA	NA	NA	NA	NA	19.9	24	20	9	0.0531298	0.100592	-0.00775788	-0.0377786	0.0180324	0.00147585	-0.00575115	-0.0124297	-0.00239189	-0.00790448
131	M	AFBX_131	1062015	22.4	3.24	7.6	7.7	3.2	0	7	2.4	NA	NA	NA	NA	NA	NA	NA	NA	NA	NA	NA	NA	NA	NA	NA	NA	NA	NA	NA	NA	NA	NA	NA	NA	22	25.2	24	9	0.0730435	-0.0535676	0.0126836	-0.0427665	-0.0412193	-0.0403715	-0.0210693	-0.015477	0.0156309	0.00253067
132	M	AFBX_132	1062015	20.2	3.11	7	8.2	2.9	2	6	2.4	NA	NA	NA	NA	NA	NA	NA	NA	NA	NA	NA	NA	NA	NA	NA	NA	NA	NA	NA	NA	NA	NA	NA	NA	21.8	23.8	26	9	-0.0362977	-0.00366548	-0.0138993	0.0697249	0.0226635	-0.0175288	-0.0213929	-0.00852065	0.00794242	0.00635839
133	F	AFBX_133	1062015	24.8	2.72	7	6.9	3.1	1	7	2.6	NA	NA	NA	NA	NA	NA	NA	NA	NA	NA	NA	NA	NA	NA	NA	NA	NA	NA	NA	NA	NA	NA	NA	NA	22.2	25.5	20	9	0.00877212	0.0470889	-0.00242738	-0.0248048	0.0240575	-0.025418	-0.00483645	-0.0142411	0.0224841	-0.00896199
134	M	AFBX_134	1062015	24.1	2.8	7.3	7.8	3	0	7	2.4	NA	NA	NA	NA	NA	NA	NA	NA	NA	NA	NA	NA	NA	NA	NA	NA	NA	NA	NA	NA	NA	NA	NA	NA	22.4	28.4	20	9	-0.178639	-0.0324131	-0.00636808	-0.0221487	-0.0159911	-0.0118089	0.0279683	-0.0059112	-0.00614938	-0.0101201
135	M	AFBX_135	1062015	21.5	3.51	6.7	7.6	2.9	1	7	2.3	NA	NA	NA	NA	NA	NA	NA	NA	NA	NA	NA	NA	NA	NA	NA	NA	NA	NA	NA	NA	NA	NA	NA	NA	22	24.9	25	9	-0.177845	-0.0366893	-0.0338879	0.0141345	0.0708165	0.00591607	0.0602637	-0.00430541	0.0102944	-0.00404195
136	F	AFBX_136	1062015	24.9	3.56	6.4	6.5	3.1	2	6	1.6	NA	NA	NA	NA	NA	NA	NA	NA	NA	NA	NA	NA	NA	NA	NA	NA	NA	NA	NA	NA	NA	NA	NA	NA	22.8	26.9	26	9	0.0692812	-0.0965667	0.00651731	0.0402432	-0.00470464	-0.00222024	-0.0172555	0.00800106	0.0154113	0.00758116
137	F	AFBX_137	1062015	23.1	2.91	6	6.8	2.9	1	7	2.1	NA	NA	NA	NA	NA	NA	NA	NA	NA	NA	NA	NA	NA	NA	NA	NA	NA	NA	NA	NA	NA	NA	NA	NA	18.7	25.4	24	9	-0.144145	0.0019204	-0.0921749	0.0501169	0.0287972	0.000997438	-0.0171735	-0.0130108	0.0157426	0.0081645
138	F	AFBX_138	1062015	22	2.81	6.1	6.9	2.4	1	7	2.1	NA	NA	NA	NA	NA	NA	NA	NA	NA	NA	NA	NA	NA	NA	NA	NA	NA	NA	NA	NA	NA	NA	NA	NA	20.8	27.2	21	9	-0.0295642	-0.0129072	0.0554964	0.0245273	-0.0583506	-0.0147416	0.00671902	0.00523065	-0.0176569	0.00717277
139	F	AFBX_139	1062015	26.1	3.31	5.9	6.5	3.2	0	8	2	NA	NA	NA	NA	NA	NA	NA	NA	NA	NA	NA	NA	NA	NA	NA	NA	NA	NA	NA	NA	NA	NA	NA	NA	21.2	25.8	26	9	-0.0252571	0.00679015	-0.0715161	0.0055755	0.00161547	0.00172422	-0.00201745	0.00621751	0.00797481	0.0111059
140	M	AFBX_140	1062015	23.8	2.97	6.3	6.9	2.7	0	7	2.6	NA	NA	NA	NA	NA	NA	NA	NA	NA	NA	NA	NA	NA	NA	NA	NA	NA	NA	NA	NA	NA	NA	NA	NA	22.8	21.5	23	9	0.1184	-0.0230552	-0.0212434	-3.1e-05	0.00980817	0.00832682	-0.00839295	-0.00727429	0.001618	0.00600735
141	F	AFBX_141	1062015	19.8	8.98	7.7	7.2	3.2	1	6	2	NA	NA	NA	NA	NA	NA	NA	NA	NA	NA	NA	NA	NA	NA	NA	NA	NA	NA	NA	NA	NA	NA	NA	NA	23.8	23.2	26	9	0.00221036	0.0444876	-0.0531137	0.0230915	-0.00893797	0.00737493	-0.0326501	-0.00814197	-0.0012519	0.00998112
142	F	AFBX_142	1062015	20.1	3.11	6.4	6.2	3.1	4	7	2.7	NA	NA	NA	NA	NA	NA	NA	NA	NA	NA	NA	NA	NA	NA	NA	NA	NA	NA	NA	NA	NA	NA	NA	NA	18.9	19.2	24	9	0.121192	0.0769216	0.0316025	0.0245573	-0.0229597	-0.0176478	-0.0137816	-0.0111277	-0.00132294	-0.0151752
143	M	AFBX_143	1062015	22.7	3.15	6.7	6.8	3.1	2	7	2.6	NA	NA	NA	NA	NA	NA	NA	NA	NA	NA	NA	NA	NA	NA	NA	NA	NA	NA	NA	NA	NA	NA	NA	NA	21.5	24.3	30	9	-0.110405	0.00203247	-0.0021248	-0.0105879	0.0197183	0.00296605	0.00824771	-5.03e-06	-0.00383308	0.00210096
144	F	AFBX_144	1062015	18	3.2	6.4	7	3.1	4	6	1.8	NA	NA	NA	NA	NA	NA	NA	NA	NA	NA	NA	NA	NA	NA	NA	NA	NA	NA	NA	NA	NA	NA	NA	NA	23.5	27.2	28	9	0.0131313	-0.0323297	0.0306536	-0.0695757	-0.0171708	-0.0253188	0.00568469	-0.00219626	0.00520706	0.00641639
145	F	AFBX_145	1062015	21.1	3.65	6.3	6.5	2.7	5	6	2.2	NA	NA	NA	NA	NA	NA	NA	NA	NA	NA	NA	NA	NA	NA	NA	NA	NA	NA	NA	NA	NA	NA	NA	NA	20.4	23.1	26	9	0.173766	0.0146119	-0.0235506	-0.0356601	-0.00743599	0.000216491	0.0107879	-0.000417498	0.00414109	-0.0023737
146	F	AFBX_146	1062015	24	3.49	6.4	7	2.9	2	7	2.1	NA	NA	NA	NA	NA	NA	NA	NA	NA	NA	NA	NA	NA	NA	NA	NA	NA	NA	NA	NA	NA	NA	NA	NA	18.9	24.8	23	7	-0.121848	0.0415951	-0.0108337	-0.0365113	-0.0298371	-0.00740613	-0.017266	-0.0020116	-0.000993586	-0.0104645
147	M	AFBX_147	1062015	23.1	3.16	6.2	7.1	2.6	0	7	2.4	NA	NA	NA	NA	NA	NA	NA	NA	NA	NA	NA	NA	NA	NA	NA	NA	NA	NA	NA	NA	NA	NA	NA	NA	19.7	18	26	9	-0.127115	-0.0202486	-0.0185338	0.0442528	0.0214489	0.00271487	0.00445265	-0.00810196	0.00104294	0.00866157
148	F	AFBX_148	1062015	17.6	3.32	6	6.6	2.5	2	7	2.2	NA	NA	NA	NA	NA	NA	NA	NA	NA	NA	NA	NA	NA	NA	NA	NA	NA	NA	NA	NA	NA	NA	NA	NA	19.9	15.8	24	7	-0.201554	0.025732	-0.0351124	0.113259	0.0369704	0.0015429	0.00832622	-0.00165359	0.00795567	0.00487171
149	F	AFBX_149	1062015	13.3	3.14	6.6	6.5	2.3	0	5	2	NA	NA	NA	NA	NA	NA	NA	NA	NA	NA	NA	NA	NA	NA	NA	NA	NA	NA	NA	NA	NA	NA	NA	NA	19.5	23.2	23	9	-0.127897	-0.0501823	-0.0692018	-0.0213603	0.00965192	0.0102387	0.0259071	0.0198032	0.00628474	-0.0177494
150	M	AFBX_150	1062015	26.5	3.27	6.2	7.9	2.5	2	8	2	NA	NA	NA	NA	NA	NA	NA	NA	NA	NA	NA	NA	NA	NA	NA	NA	NA	NA	NA	NA	NA	NA	NA	NA	20.7	28.1	24	9	0.337093	0.066475	-0.0332092	0.0540124	-0.0148138	-0.0198508	-0.0116139	-0.012729	-0.0115765	-0.00827041
151	M	AFBX_151	1062015	15.6	3.31	5.2	6	2.2	8	7	1.7	NA	NA	NA	NA	NA	NA	NA	NA	NA	NA	NA	NA	NA	NA	NA	NA	NA	NA	NA	NA	NA	NA	NA	NA	19.6	22.9	23	7	-0.14809	-0.0762378	-0.0314907	0.0241605	-0.00680861	-0.0202709	-0.0105097	0.00202395	0.00779986	0.0199532
152	M	AFBX_152	1062015	17.5	3.09	6	5.7	2.5	4	8	1.1	NA	NA	NA	NA	NA	NA	NA	NA	NA	NA	NA	NA	NA	NA	NA	NA	NA	NA	NA	NA	NA	NA	NA	NA	17.2	18.9	21	9	0.30045	0.0164764	0.00576665	0.0346707	0.0195999	-0.00924739	0.00417064	-0.014423	-0.0100004	0.00602057
153	M	AFBX_153	1062015	18.2	3.36	5.4	6.4	2.2	2	7	1.6	NA	NA	NA	NA	NA	NA	NA	NA	NA	NA	NA	NA	NA	NA	NA	NA	NA	NA	NA	NA	NA	NA	NA	NA	20.7	20	26	9	-0.0641893	0.0407556	0.0508588	0.0412285	-0.0104445	0.014244	-0.0183171	-0.016582	-0.0141645	-0.0151831
154	F	AFBX_154	1062015	18	3.38	6	5.4	2.5	1	8	1.9	NA	NA	NA	NA	NA	NA	NA	NA	NA	NA	NA	NA	NA	NA	NA	NA	NA	NA	NA	NA	NA	NA	NA	NA	19	23.5	22	9	0.0168755	0.0238925	-0.0279466	-0.0202579	0.0180728	-0.00998298	-0.0184452	0.0163467	0.00619221	0.00641273
155	M	AFBX_155	1062015	15.4	3.45	5.4	5.4	2.6	2	7	1.9	NA	NA	NA	NA	NA	NA	NA	NA	NA	NA	NA	NA	NA	NA	NA	NA	NA	NA	NA	NA	NA	NA	NA	NA	18.6	21	22	9	-0.10332	-0.0452535	-0.0150723	-0.00835622	0.0304532	-0.013005	-0.0235052	-0.0106489	0.00281051	0.00437143
156	M	AFBX_156	1062015	19.1	2.91	5.6	7.7	2.7	2	6	1.7	NA	NA	NA	NA	NA	NA	NA	NA	NA	NA	NA	NA	NA	NA	NA	NA	NA	NA	NA	NA	NA	NA	NA	NA	19	22	26	11	0.140381	0.0212986	0.0133195	-0.00733499	-0.0139677	0.0326687	0.00470746	0.00553602	-0.00485547	0.0151318
157	F	AFBX_157	1062015	16	3.27	6.4	7.6	2.9	0	6	2	NA	NA	NA	NA	NA	NA	NA	NA	NA	NA	NA	NA	NA	NA	NA	NA	NA	NA	NA	NA	NA	NA	NA	NA	21.2	21.5	25	9	0.0602224	-0.00277538	-0.0268742	-0.0162374	-0.0125571	0.00674556	0.0102145	-0.00452243	0.0143739	0.00185976
158	M	AFBX_158	1062015	16.4	2.88	6.3	6.8	3	1	6	2	NA	NA	NA	NA	NA	NA	NA	NA	NA	NA	NA	NA	NA	NA	NA	NA	NA	NA	NA	NA	NA	NA	NA	NA	18.4	21.6	23	9	-0.183559	-0.0575385	0.023318	0.0139783	0.0262588	0.0145501	0.00319756	-0.000270658	-0.00802645	-0.0112999
159	F	AFBX_159	1062015	18.8	2.78	7	6	2.7	2	7	2	NA	NA	NA	NA	NA	NA	NA	NA	NA	NA	NA	NA	NA	NA	NA	NA	NA	NA	NA	NA	NA	NA	NA	NA	22	25.7	21	7	-0.126881	-0.0279123	0.0478001	-0.00333836	-0.00219781	0.00178322	0.0217539	-0.001311	-0.00318722	0.0102588
160	F	AFBX_160	1062015	20.6	2.47	6	6.3	2.4	0	6	1.5	NA	NA	NA	NA	NA	NA	NA	NA	NA	NA	NA	NA	NA	NA	NA	NA	NA	NA	NA	NA	NA	NA	NA	NA	20	22	22	9	-0.173254	0.00861509	-0.0513261	-0.0369766	0.0281478	0.00266367	0.0115952	-0.0039391	0.0060869	-0.00226634
161	M	AFBX_161	1062015	20.3	3.08	5.4	5.7	2.4	4	8	1.5	NA	NA	NA	NA	NA	NA	NA	NA	NA	NA	NA	NA	NA	NA	NA	NA	NA	NA	NA	NA	NA	NA	NA	NA	18.2	21.9	24	9	-0.0284411	0.0124606	0.0669861	-0.0435952	0.0018602	-0.0425145	-0.00744711	-0.0127874	-0.00418482	-0.00264423
162	F	AFBX_162	1062015	19	3.06	6	6.7	2.3	5	7	1.4	NA	NA	NA	NA	NA	NA	NA	NA	NA	NA	NA	NA	NA	NA	NA	NA	NA	NA	NA	NA	NA	NA	NA	NA	20.5	26.5	24	9	0.203859	-0.0803947	-0.0418595	-0.0253138	-0.0366835	-0.0075514	0.00698903	0.0143137	0.00774116	-0.00243642
163	F	AFBX_163	1062015	19.8	3.5	5.3	6.7	2.7	1	8	1.6	NA	NA	NA	NA	NA	NA	NA	NA	NA	NA	NA	NA	NA	NA	NA	NA	NA	NA	NA	NA	NA	NA	NA	NA	17.8	18.9	24	9	-0.104782	-0.0669873	0.0341493	0.0312134	-0.0776235	0.00895733	-0.00705458	-0.00284375	0.00124986	0.0132526
164	F	AFBX_164	1062015	20.5	2.95	5.8	7.2	2.4	1	8	1.6	NA	NA	NA	NA	NA	NA	NA	NA	NA	NA	NA	NA	NA	NA	NA	NA	NA	NA	NA	NA	NA	NA	NA	NA	18.5	25	22	9	0.00377837	0.0709261	-0.0373428	-0.0667599	-0.00360531	0.00711402	-0.00525833	0.000208679	0.00802674	-0.0164348
165	F	AFBX_165	1062015	21.4	3	5.7	5.5	2.6	0	8	1.7	NA	NA	NA	NA	NA	NA	NA	NA	NA	NA	NA	NA	NA	NA	NA	NA	NA	NA	NA	NA	NA	NA	NA	NA	17.9	22.1	25	9	-0.125067	0.0363444	-0.080617	-0.0326305	-0.00487306	-0.000485599	0.00123344	0.00506506	0.00525808	0.00201712
166	M	AFBX_166	1062015	20.7	3.11	6	5.7	2.5	3	7	1.6	NA	NA	NA	NA	NA	NA	NA	NA	NA	NA	NA	NA	NA	NA	NA	NA	NA	NA	NA	NA	NA	NA	NA	NA	21.5	23	25	9	-0.0285268	-0.0153827	-0.0916274	0.00119492	0.0185955	0.0433374	0.000930525	-0.00182215	0.0124225	-0.00602138
167	F	AFBX_167	1062015	20.7	2.76	6.3	7.2	2.3	2	7	1.8	NA	NA	NA	NA	NA	NA	NA	NA	NA	NA	NA	NA	NA	NA	NA	NA	NA	NA	NA	NA	NA	NA	NA	NA	18	21.2	23	9	-0.029696	0.0617409	0.0489401	-0.00569662	0.0124221	-0.00113666	0.00819328	-0.00938518	0.0245794	0.00425999
168	F	AFBX_168	1062015	19.4	2.72	6	7.7	2.7	0	7	2	NA	NA	NA	NA	NA	NA	NA	NA	NA	NA	NA	NA	NA	NA	NA	NA	NA	NA	NA	NA	NA	NA	NA	NA	18	17.5	22	9	-0.157057	0.0440809	0.0141149	-0.0357128	0.0325362	-0.0221362	0.00433513	-0.00255826	-0.00567202	-0.0108977
169	F	AFBX_169	1062015	20.3	2.69	7	7.2	2.9	0	6	2.5	NA	NA	NA	NA	NA	NA	NA	NA	NA	NA	NA	NA	NA	NA	NA	NA	NA	NA	NA	NA	NA	NA	NA	NA	21.6	22	23	9	0.0599122	0.0652711	0.0159702	-0.032435	-0.00775317	-0.000156481	0.0438973	0.0022866	0.0185152	-0.0094023
170	F	AFBX_170	1062015	20.2	2.53	5.7	7.7	2.9	0	5	1.8	NA	NA	NA	NA	NA	NA	NA	NA	NA	NA	NA	NA	NA	NA	NA	NA	NA	NA	NA	NA	NA	NA	NA	NA	18	20	23	9	-0.0944344	-0.0544392	0.0251544	0.0507866	-0.00255399	0.0165225	-0.0208104	-0.00333035	0.00858899	-0.00201912
171	M	AFBX_171	1062015	20.1	3.28	5.3	6.8	3	3	8	1.7	NA	NA	NA	NA	NA	NA	NA	NA	NA	NA	NA	NA	NA	NA	NA	NA	NA	NA	NA	NA	NA	NA	NA	NA	19.7	23.7	24	9	-0.116545	-0.0543491	-0.0238636	-0.00427993	-0.00955275	0.039287	-0.00715482	-0.00495714	0.00358096	0.000674071
172	F	AFBX_172	1062015	21.4	3.44	5.1	6.1	2.3	2	9	1.6	NA	NA	NA	NA	NA	NA	NA	NA	NA	NA	NA	NA	NA	NA	NA	NA	NA	NA	NA	NA	NA	NA	NA	NA	17.5	19.8	27	11	0.0307866	0.0436749	-0.013751	-0.0309166	0.00442682	-0.00342975	-0.0011663	-0.0187986	-0.00444954	-0.00760784
173	M	AFBX_173	1062015	20.7	3.23	6	7.4	2.1	8	7	1.6	NA	NA	NA	NA	NA	NA	NA	NA	NA	NA	NA	NA	NA	NA	NA	NA	NA	NA	NA	NA	NA	NA	NA	NA	20.3	25.1	26	9	0.0143624	0.0289393	-0.0441281	-0.01338	0.017968	-0.0112007	0.00586378	-0.0123138	-0.000144524	-0.00831662
174	F	AFBX_174	1062015	22.6	3.28	5.4	6.5	2.6	2	8	3.5	NA	NA	NA	NA	NA	NA	NA	NA	NA	NA	NA	NA	NA	NA	NA	NA	NA	NA	NA	NA	NA	NA	NA	NA	19	25	26	9	-0.239072	0.00309455	0.0903411	0.00720302	-0.00401251	-0.0132471	0.0498488	-0.0100058	0.000557718	-0.0236354
175	M	AFBX_175	1062015	22.2	3.59	5.3	6.8	2.8	4	7	1.6	NA	NA	NA	NA	NA	NA	NA	NA	NA	NA	NA	NA	NA	NA	NA	NA	NA	NA	NA	NA	NA	NA	NA	NA	20.7	23	26	9	-0.205333	0.0136693	0.00343927	0.0141337	-0.0450442	-0.00196702	0.0136583	-0.00570813	0.0225354	0.0125346
176	F	AFBX_176	1062015	21.5	2.93	6.3	7	2.7	0	7	2.1	NA	NA	NA	NA	NA	NA	NA	NA	NA	NA	NA	NA	NA	NA	NA	NA	NA	NA	NA	NA	NA	NA	NA	NA	21.5	23	28	9	-0.235347	0.0145121	0.0249011	0.0429952	-0.00418422	-0.00291817	0.0234268	-0.0124543	-0.00377012	0.00427707
177	F	AFBX_177	1062015	21.2	3.38	6.1	7.8	2.7	2	6	2.6	NA	NA	NA	NA	NA	NA	NA	NA	NA	NA	NA	NA	NA	NA	NA	NA	NA	NA	NA	NA	NA	NA	NA	NA	22	25	22	9	0.0943932	0.00156061	0.0376636	0.0132717	-0.0197059	0.0148361	-0.010925	-0.0137435	-0.00749337	-0.000836496
178	F	AFBX_178	1062015	21	3.4	6.9	6.2	2.9	0	6	3.3	2092015	221	34.61	39	38	35	36.78	162	116	200	31.21	39	32	NA	NA	NA	NA	NA	NA	NA	NA	NA	NA	NA	22	25	21	9	-0.19861	-0.0851053	0.0679101	0.0457274	-0.0164196	-0.0184247	0.0201701	-0.00858658	-0.00283481	0.000585812
179	F	AFBX_179	1062015	22.4	2.7	7.2	7.6	3	0	7	2.1	NA	NA	NA	NA	NA	NA	NA	NA	NA	NA	NA	NA	NA	NA	NA	NA	NA	NA	NA	NA	NA	NA	NA	NA	17.5	16	26	9	-0.0883165	0.0135758	-0.0416279	-0.018858	0.029819	-0.0119866	-0.0153146	-0.0174477	-0.00958924	-0.000266462
180	M	AFBX_180	1062015	20.3	2.43	6.7	5.6	3.1	0	6	2.7	NA	NA	NA	NA	NA	NA	NA	NA	NA	NA	NA	NA	NA	NA	NA	NA	NA	NA	NA	NA	NA	NA	NA	NA	17.5	16	26	9	-0.242309	0.039684	-0.0515072	0.0208511	0.023593	-0.00630916	0.0248547	-0.00398615	0.0142953	-0.00189148
181	F	AFBX_181	1062015	21.4	3.42	5.4	6.2	2.4	2	8	1.9	NA	NA	NA	NA	NA	NA	NA	NA	NA	NA	NA	NA	NA	NA	NA	NA	NA	NA	NA	NA	NA	NA	NA	NA	20.1	20.5	25	9	-0.142559	0.0288	0.0363027	0.0403628	-0.00184623	0.0198443	-0.015061	-0.00176071	0.00326526	-0.00534991
182	F	AFBX_182	1062015	23.3	3.07	5.1	6.3	3.5	2	8	1.8	NA	NA	NA	NA	NA	NA	NA	NA	NA	NA	NA	NA	NA	NA	NA	NA	NA	NA	NA	NA	NA	NA	NA	NA	19.5	21	24	9	0.052651	-0.0639852	0.0244338	0.00522974	0.0190969	-0.0120999	0.00694971	-0.00423737	0.0187987	-0.0135103
183	F	AFBX_183	1062015	25.3	3.04	5.5	6.5	2.4	0	9	1.5	NA	NA	NA	NA	NA	NA	NA	NA	NA	NA	NA	NA	NA	NA	NA	NA	NA	NA	NA	NA	NA	NA	NA	NA	18.2	23.1	21	9	0.0547231	-0.0734413	0.0397829	-0.0682232	-0.00602641	0.0330018	0.00256982	-0.0178974	-0.0011093	0.00735096
184	M	AFBX_184	1062015	23	3.2	5.6	6	2.4	4	7	1.4	NA	NA	NA	NA	NA	NA	NA	NA	NA	NA	NA	NA	NA	NA	NA	NA	NA	NA	NA	NA	NA	NA	NA	NA	17.5	18.5	23	9	-0.026526	0.0146655	-0.0676035	0.0133142	0.00237094	0.00650926	0.0162842	-0.00261695	0.0159	-0.00953319
185	M	AFBX_185	1062015	24.6	3.34	5.4	6.2	2.5	2	7	1.4	NA	NA	NA	NA	NA	NA	NA	NA	NA	NA	NA	NA	NA	NA	NA	NA	NA	NA	NA	NA	NA	NA	NA	NA	21.5	20	23	9	-0.0239256	0.0449981	-0.04396	0.00667785	-0.0272935	0.0302246	-0.0165054	0.0136153	-0.00326706	-0.00479973
186	F	AFBX_186	1062015	23	3.19	5.9	6	2.6	2	6	1.9	NA	NA	NA	NA	NA	NA	NA	NA	NA	NA	NA	NA	NA	NA	NA	NA	NA	NA	NA	NA	NA	NA	NA	NA	20	16	22	9	0.0988399	0.0265722	0.0430523	0.0169657	-0.023966	0.00426822	-0.00754205	-0.00317347	-0.00196681	-0.00192622
187	F	AFBX_187	1062015	22.3	2.97	6.2	6.4	2.4	0	7	1.8	NA	NA	NA	NA	NA	NA	NA	NA	NA	NA	NA	NA	NA	NA	NA	NA	NA	NA	NA	NA	NA	NA	NA	NA	18.4	22.5	21	9	-0.0552215	0.0328871	0.0342317	-0.0385505	-0.039234	-0.0199047	0.00537852	0.00562447	0.00836628	0.0022661
188	F	AFBX_188	1062015	22.3	2.95	7.4	8.8	3.2	0	7	3.1	NA	NA	NA	NA	NA	NA	NA	NA	NA	NA	NA	NA	NA	NA	NA	NA	NA	NA	NA	NA	NA	NA	NA	NA	21	22	24	11	0.363907	-0.0022455	0.0238446	0.0488835	-0.066615	-0.0088398	0.00114704	-0.0102472	-0.00808665	0.00563034
189	M	AFBX_189	1062015	22.2	2.61	6.7	6.6	3	2	6	2.6	NA	NA	NA	NA	NA	NA	NA	NA	NA	NA	NA	NA	NA	NA	NA	NA	NA	NA	NA	NA	NA	NA	NA	NA	18.2	23.1	23	9	0.128186	0.0880616	0.0663864	0.00694686	0.0558994	0.0740215	-0.0183391	-0.0156045	0.0114214	0.0106134
190	F	AFBX_190	1062015	25.6	2.72	6.5	6.7	2.8	0	7	2.1	NA	NA	NA	NA	NA	NA	NA	NA	NA	NA	NA	NA	NA	NA	NA	NA	NA	NA	NA	NA	NA	NA	NA	NA	20	22	24	9	-0.0499449	-0.0778185	0.00173432	-0.0175723	0.0133845	-0.0150217	-0.0191972	-0.0158414	0.00930893	-0.0021986
191	M	AFBX_191	1062015	22.2	3.22	5.7	6.4	2.4	0	7	1.5	NA	NA	NA	NA	NA	NA	NA	NA	NA	NA	NA	NA	NA	NA	NA	NA	NA	NA	NA	NA	NA	NA	NA	NA	18.8	22.4	23	9	-0.203528	0.0735175	-0.0668065	0.0184796	-5.17e-06	0.0132365	0.012239	-0.00161315	-0.0126066	0.0135167
192	F	AFBX_192	1062015	25.5	3.37	5.5	6.5	2.5	0	9	1.3	NA	NA	NA	NA	NA	NA	NA	NA	NA	NA	NA	NA	NA	NA	NA	NA	NA	NA	NA	NA	NA	NA	NA	NA	20	17.5	24	7	0.173876	0.106582	0.0258583	0.0220577	-0.00124094	-0.0138177	-0.0110375	0.0233675	-0.00827857	0.00160247
193	M	AFBX_193	1062015	22.9	3.63	5	5.5	2.3	0	7	1.8	NA	NA	NA	NA	NA	NA	NA	NA	NA	NA	NA	NA	NA	NA	NA	NA	NA	NA	NA	NA	NA	NA	NA	NA	17.2	18.9	20	9	0.129089	0.0413413	-0.0216263	-0.0242567	0.00880167	0.00822856	0.0312542	0.00176134	0.00483936	-0.0104856
194	M	AFBX_194	1062015	22.7	2.86	5.6	6.7	2.4	0	7	2.2	NA	NA	NA	NA	NA	NA	NA	NA	NA	NA	NA	NA	NA	NA	NA	NA	NA	NA	NA	NA	NA	NA	NA	NA	19	21	21	9	0.134734	0.0786665	-0.053253	-0.0160794	-0.0168701	-0.0159871	-0.0130628	-0.00145498	0.0124217	-0.0161801
195	F	AFBX_195	1062015	23.1	2.61	5.5	6.5	2.6	0	7	2.2	NA	NA	NA	NA	NA	NA	NA	NA	NA	NA	NA	NA	NA	NA	NA	NA	NA	NA	NA	NA	NA	NA	NA	NA	17.8	20.9	24	9	-0.156135	0.0161963	0.0304216	-0.0363738	-0.00186326	-0.0152354	-0.0323568	-0.00761221	0.00503851	0.0150011
196	M	AFBX_196	1062015	24.4	3.41	5.6	5.8	2.6	0	7	1.7	NA	NA	NA	NA	NA	NA	NA	NA	NA	NA	NA	NA	NA	NA	NA	NA	NA	NA	NA	NA	NA	NA	NA	NA	19	18	23	9	0.0344608	0.0054723	0.0384598	0.0348344	0.0212604	0.0161351	-0.0111745	-0.0115404	-0.00192589	-0.00635254
197	M	AFBX_197	1062015	24.2	3.48	6.7	7.5	3	0	7	2.1	NA	NA	NA	NA	NA	NA	NA	NA	NA	NA	NA	NA	NA	NA	NA	NA	NA	NA	NA	NA	NA	NA	NA	NA	20.9	19.9	21	7	0.131411	0.00694621	0.0492313	0.036607	-0.00821028	0.0276248	-0.00200149	0.00279691	0.00952897	-0.00432831
198	M	AFBX_198	1062015	17.7	3.29	7.2	4.9	2.7	0	4	3.2	NA	NA	NA	NA	NA	NA	NA	NA	NA	NA	NA	NA	NA	NA	NA	NA	NA	NA	NA	NA	NA	NA	NA	NA	19.5	23	26	9	-0.0652308	-0.112767	0.0314782	-0.0194184	0.0185466	-0.0226034	-0.0158443	-0.0110244	-0.00881935	-0.00798345
199	F	AFBX_199	1062015	21.8	2.64	6.4	7.4	2.7	0	6	2.5	NA	NA	NA	NA	NA	NA	NA	NA	NA	NA	NA	NA	NA	NA	NA	NA	NA	NA	NA	NA	NA	NA	NA	NA	19.5	19.5	25	9	-0.0400688	0.0418052	0.0811157	1.54e-05	-0.0515969	-0.00825199	-0.012789	-0.018225	0.0147333	0.0127088
200	F	AFBX_200	1062015	21.8	3.09	7.1	8.1	3.1	0	6	2.5	NA	NA	NA	NA	NA	NA	NA	NA	NA	NA	NA	NA	NA	NA	NA	NA	NA	NA	NA	NA	NA	NA	NA	NA	19	23.5	26	11	0.0497627	0.0462013	0.0592193	-0.0296551	0.00549174	0.000409331	-0.00686493	-0.0166579	-0.00101434	0.00816684
201	M	AFBX_201	1062015	22.9	3.22	6	5.9	2.2	0	7	1.9	NA	NA	NA	NA	NA	NA	NA	NA	NA	NA	NA	NA	NA	NA	NA	NA	NA	NA	NA	NA	NA	NA	NA	NA	20.9	23.5	22	7	0.0729387	0.142112	-0.00460017	0.0147965	-0.00566797	-0.00139528	-0.0201305	0.00296737	-0.000626592	0.0027839
202	M	AFBX_202	1062015	23.8	1.96	4.9	3.9	1.8	0	6	1.6	NA	NA	NA	NA	NA	NA	NA	NA	NA	NA	NA	NA	NA	NA	NA	NA	NA	NA	NA	NA	NA	NA	NA	NA	17	19	22	9	-0.0220148	0.0340824	0.0758626	-0.0147658	0.0186221	-0.0315748	-0.0191974	4.08e-05	-0.00567373	0.00126791
203	M	AFBX_203	1062015	25.2	2.88	6	5.5	2.3	0	7	1.6	NA	NA	NA	NA	NA	NA	NA	NA	NA	NA	NA	NA	NA	NA	NA	NA	NA	NA	NA	NA	NA	NA	NA	NA	17.5	23	22	9	-0.069578	0.0801755	-0.0858621	-0.0510626	0.0367036	0.00693383	-0.0306419	0.00269476	0.00858906	-0.00676706
204	M	AFBX_204	1062015	27.2	2.74	5.7	6.7	2.9	0	7	1.9	NA	NA	NA	NA	NA	NA	NA	NA	NA	NA	NA	NA	NA	NA	NA	NA	NA	NA	NA	NA	NA	NA	NA	NA	16.5	20	18	9	0.29289	-0.0560549	0.0798214	-0.0245288	0.0308835	-0.00252744	0.000623555	0.00680283	-0.0118331	0.0214581
205	M	AFBX_205	1062015	26.1	2.84	6.1	6.9	2.8	0	7	2.6	NA	NA	NA	NA	NA	NA	NA	NA	NA	NA	NA	NA	NA	NA	NA	NA	NA	NA	NA	NA	NA	NA	NA	NA	16.9	21.7	22	7	-0.185086	-0.0265793	-0.00166329	-0.0211746	0.00916136	-0.025616	0.0165135	0.00779481	0.0011908	0.0263786
206	F	AFBX_206	1062015	23.1	3.13	6.4	7.8	2.3	0	7	2.4	NA	NA	NA	NA	NA	NA	NA	NA	NA	NA	NA	NA	NA	NA	NA	NA	NA	NA	NA	NA	NA	NA	NA	NA	20.5	21	22	9	-0.141211	-0.0533839	-0.0414938	0.0312921	-0.00990958	0.0124051	-0.0213065	-0.0080656	0.0124587	-0.00606851
207	F	AFBX_207	1062015	23.5	2.89	5.8	6.9	2.3	0	7	1.7	NA	NA	NA	NA	NA	NA	NA	NA	NA	NA	NA	NA	NA	NA	NA	NA	NA	NA	NA	NA	NA	NA	NA	NA	20	21.4	26	9	0.11435	0.12012	0.0020944	-0.0372104	0.0195533	-0.0132258	-0.042982	-0.0175705	0.00579244	-0.0227733
208	F	AFBX_208	1062015	21.4	2.59	5.8	5.6	2.1	0	6	2	NA	NA	NA	NA	NA	NA	NA	NA	NA	NA	NA	NA	NA	NA	NA	NA	NA	NA	NA	NA	NA	NA	NA	NA	20	18	22	7	-0.176416	0.100959	-0.00278936	0.0338557	-0.0281074	0.034722	0.005585	0.00106325	-0.00307543	-0.00757606
209	F	AFBX_209	1062015	23.2	3.41	6.5	7.5	3.2	0	8	2.7	NA	NA	NA	NA	NA	NA	NA	NA	NA	NA	NA	NA	NA	NA	NA	NA	NA	NA	NA	NA	NA	NA	NA	NA	16.2	14.5	19	7	0.0922065	0.0153166	0.0696709	0.0353539	0.00586188	0.0274683	-0.00902837	0.00494749	0.00250542	-0.00344126
210	M	AFBX_210	1062015	21.5	3	6.8	7.2	3	0	6	2.3	NA	NA	NA	NA	NA	NA	NA	NA	NA	NA	NA	NA	NA	NA	NA	NA	NA	NA	NA	NA	NA	NA	NA	NA	18	16	19	7	-0.112451	0.00542793	0.0360174	0.0113767	-0.0272134	-0.00757038	-0.00779725	0.00564273	-0.00793349	0.0117547
211	F	AFBX_211	1062015	26.9	2.81	5.5	5.8	2.2	0	7	2	NA	NA	NA	NA	NA	NA	NA	NA	NA	NA	NA	NA	NA	NA	NA	NA	NA	NA	NA	NA	NA	NA	NA	NA	20	23.5	23	9	-0.14192	-0.00187917	-0.0217636	-0.0295016	0.0161245	0.00668545	0.0190653	-0.00420105	-0.00135677	-0.0148621
212	F	AFBX_212	1062015	28.2	2.72	7.2	7.5	2.8	0	7	3.1	NA	NA	NA	NA	NA	NA	NA	NA	NA	NA	NA	NA	NA	NA	NA	NA	NA	NA	NA	NA	NA	NA	NA	NA	20	25	24	7	0.0127728	0.0257068	-0.0265614	-0.0297177	-0.0180974	-0.00371244	-0.00913791	0.00957661	0.0165888	-0.00665722
213	M	AFBX_213	1062015	26.5	2.86	6.1	5.9	2.3	0	7	2	NA	NA	NA	NA	NA	NA	NA	NA	NA	NA	NA	NA	NA	NA	NA	NA	NA	NA	NA	NA	NA	NA	NA	NA	22.3	27	22	9	-0.0138803	0.034595	-0.0781066	-0.0510012	-0.0192627	-0.0130078	-0.0214144	-0.00365696	-0.00407361	0.00630787
214	M	AFBX_214	1062015	27.4	2.91	6.3	6.3	2.6	0	7	2.6	NA	NA	NA	NA	NA	NA	NA	NA	NA	NA	NA	NA	NA	NA	NA	NA	NA	NA	NA	NA	NA	NA	NA	NA	15	18.5	18	7	-0.0408359	-0.0112951	-0.00961524	-0.0162141	0.00595621	-0.0170992	-0.0355977	0.0061586	-0.011764	0.0137472
215	M	AFBX_215	1062015	23.7	3.03	6.6	6.3	2.5	0	7	2.1	NA	NA	NA	NA	NA	NA	NA	NA	NA	NA	NA	NA	NA	NA	NA	NA	NA	NA	NA	NA	NA	NA	NA	NA	22.4	22.8	24	9	-0.207139	-0.0246843	-0.0278681	0.0479116	0.00830573	-0.0150485	-0.0292713	-0.0135053	-0.0027626	0.00919867
216	F	AFBX_216	1062015	25.2	3.05	6.7	7.6	3	0	6	2.3	NA	NA	NA	NA	NA	NA	NA	NA	NA	NA	NA	NA	NA	NA	NA	NA	NA	NA	NA	NA	NA	NA	NA	NA	22.5	21	23	9	0.0734063	0.0388667	-0.00994717	0.0427588	-0.00036702	-0.00399425	-0.013596	0.0171246	0.0164283	-0.0054916
217	M	AFBX_217	1062015	26.4	3.08	7.1	5.6	2.9	0	8	2.5	NA	NA	NA	NA	NA	NA	NA	NA	NA	NA	NA	NA	NA	NA	NA	NA	NA	NA	NA	NA	NA	NA	NA	NA	19	20.4	19	7	-0.105707	0.0919394	-0.00353031	0.0375932	0.00433334	-0.0267319	-0.0027971	-0.0170984	0.00438744	-0.00353786
218	M	AFBX_218	1062015	28.2	2.88	5.8	7	2.6	0	6	2	NA	NA	NA	NA	NA	NA	NA	NA	NA	NA	NA	NA	NA	NA	NA	NA	NA	NA	NA	NA	NA	NA	NA	NA	19.5	22	23	11	0.184649	-0.0531963	0.0284738	-0.0195126	0.0164658	0.00339648	-0.0135889	-0.00222126	-0.00118019	-0.00867077
219	M	AFBX_219	1062015	23.9	2.95	7.1	7.6	2.8	0	2	2	NA	NA	NA	NA	NA	NA	NA	NA	NA	NA	NA	NA	NA	NA	NA	NA	NA	NA	NA	NA	NA	NA	NA	NA	16.6	18.3	19	7	-0.275243	0.0358725	-0.0756046	0.00335443	-0.00898022	-0.00504283	0.00138241	-0.00192889	0.00960954	0.0108908
220	M	AFBX_220	1062015	13.6	2.6	7.1	6.2	3.2	0	5	2.9	NA	NA	NA	NA	NA	NA	NA	NA	NA	NA	NA	NA	NA	NA	NA	NA	NA	NA	NA	NA	NA	NA	NA	NA	18	21	21	9	-0.0492634	-0.0675669	0.110781	0.00186519	-0.026658	0.0274821	-0.0114752	0.00739689	-0.0117293	0.00747469
221	M	AFBX_221	1062015	22.2	2.78	6.8	8.3	3	0	6	2.4	2092015	182	27.15	37	39	44	26.17	141	81	159.8	24.37	37	33	NA	NA	NA	NA	NA	NA	NA	NA	NA	NA	NA	23.8	22.4	26	9	-0.0505529	0.0992177	-0.0283213	0.0185508	0.0127993	-0.00631012	0.0145528	-0.00728906	0.00589531	0.000119787
222	F	AFBX_222	1062015	28.6	2.67	6.6	7	3.3	0	7	2.5	NA	NA	NA	NA	NA	NA	NA	NA	NA	NA	NA	NA	NA	NA	NA	NA	NA	NA	NA	NA	NA	NA	NA	NA	18	20	25	9	0.0268173	0.0735671	0.0509146	0.00278217	0.0126928	-0.0117396	-0.00274918	-0.0117848	0.00479551	-0.00875215
223	M	AFBX_223	1062015	27.2	2.8	5.7	6.7	2.3	0	8	2.3	NA	NA	NA	NA	NA	NA	NA	NA	NA	NA	NA	NA	NA	NA	NA	NA	NA	NA	NA	NA	NA	NA	NA	NA	17	17.3	19	7	-0.139725	-0.0507979	0.0242304	-0.0185534	0.00232385	-0.0130988	-0.00020559	-0.00487172	0.00362356	0.00277998
224	M	AFBX_224	1062015	22.8	2.75	6.2	7	2.5	0	7	2.4	NA	NA	NA	NA	NA	NA	NA	NA	NA	NA	NA	NA	NA	NA	NA	NA	NA	NA	NA	NA	NA	NA	NA	NA	15	16.5	16	5	-0.362609	-0.0422993	0.00149301	0.0610897	0.0164235	-0.018054	0.0516036	0.0390625	-0.0300087	-0.017776
225	F	AFBX_225	1062015	21.9	2.89	6.5	6.3	2.7	0	7	2.3	NA	NA	NA	NA	NA	NA	NA	NA	NA	NA	NA	NA	NA	NA	NA	NA	NA	NA	NA	NA	NA	NA	NA	NA	18.3	20.5	19	9	0.0463595	0.0467307	-0.129616	-0.00351712	-0.00294656	-0.00563506	-0.00679601	0.0202938	0.0202296	0.0174788
226	F	AFBX_226	1062015	25.3	2.81	6.9	7.3	2.5	0	7	2.6	NA	NA	NA	NA	NA	NA	NA	NA	NA	NA	NA	NA	NA	NA	NA	NA	NA	NA	NA	NA	NA	NA	NA	NA	23	21.5	25	9	0.0126938	-0.0227428	0.00480042	0.0476174	-0.0111008	-0.00516328	-0.000385423	0.0131597	0.0157634	-0.0132933
227	F	AFBX_227	1062015	26.1	2.84	6.5	6.1	2.9	1	7	2.3	NA	NA	NA	NA	NA	NA	NA	NA	NA	NA	NA	NA	NA	NA	NA	NA	NA	NA	NA	NA	NA	NA	NA	NA	16.6	17.1	20	7	-0.0948794	0.01397	-0.0433951	-0.0362149	0.0167236	0.00980799	-0.00256193	0.00781564	-0.00598701	-0.000925794
228	F	AFBX_228	1062015	27.8	3.09	6.6	6.6	2.9	0	8	2.1	NA	NA	NA	NA	NA	NA	NA	NA	NA	NA	NA	NA	NA	NA	NA	NA	NA	NA	NA	NA	NA	NA	NA	NA	17	18	19	7	0.0215097	-0.0323523	0.0695704	-0.0163908	-0.000517737	0.00677277	-0.00244495	0.0117794	0.0116656	0.000275208
229	M	AFBX_229	1062015	22.8	3.06	6.7	6.7	2.9	4	7	2.3	NA	NA	NA	NA	NA	NA	NA	NA	NA	NA	NA	NA	NA	NA	NA	NA	NA	NA	NA	NA	NA	NA	NA	NA	21.2	23.4	27	7	-0.0355783	0.0412218	0.0180479	0.0205967	-0.0172916	0.0157909	0.003179	-0.0116657	0.00573081	0.000818265
230	F	AFBX_230	1062015	22.8	3.18	7.9	7.8	3.2	0	7	2.4	NA	NA	NA	NA	NA	NA	NA	NA	NA	NA	NA	NA	NA	NA	NA	NA	NA	NA	NA	NA	NA	NA	NA	NA	23	23.5	27	11	-0.0138387	-0.000399676	-0.022362	0.0224549	0.0297606	0.0127054	0.0244487	-0.00696119	0.012579	-0.0218252
231	F	AFBX_231	1062015	23.2	2.68	5.6	6.2	2.8	4	7	2.1	NA	NA	NA	NA	NA	NA	NA	NA	NA	NA	NA	NA	NA	NA	NA	NA	NA	NA	NA	NA	NA	NA	NA	NA	21.2	25.5	24	7	-0.267515	0.151886	-0.00748768	0.022553	0.00434941	0.00988859	0.0129671	0.00103462	-0.0209847	-0.000304923
232	M	AFBX_232	1062015	24.1	2.83	7.1	6.4	2.8	0	7	2.2	NA	NA	NA	NA	NA	NA	NA	NA	NA	NA	NA	NA	NA	NA	NA	NA	NA	NA	NA	NA	NA	NA	NA	NA	17.5	16	19	7	-0.00920618	-0.0984436	0.00333527	0.0409711	0.0246757	-0.00768743	-0.00403291	0.0122752	-0.00188544	-0.00438161
233	F	AFBX_233	1062015	25.9	2.77	6.6	5.7	2.8	0	7	2.7	NA	NA	NA	NA	NA	NA	NA	NA	NA	NA	NA	NA	NA	NA	NA	NA	NA	NA	NA	NA	NA	NA	NA	NA	21.3	22.5	25	10	-0.172683	-0.0142314	-0.00120192	0.00386777	-0.00798428	0.0126078	0.0148913	0.0040088	0.00281183	-0.0088858
234	M	AFBX_234	1062015	23.4	2.86	6.2	7	2.5	0	7	2.5	NA	NA	NA	NA	NA	NA	NA	NA	NA	NA	NA	NA	NA	NA	NA	NA	NA	NA	NA	NA	NA	NA	NA	NA	20	23.5	22	9	-0.0735994	0.0121461	-0.00462432	-0.0597432	-0.0510901	-0.000256286	-0.00276609	-0.00344544	0.0214483	-0.00512225
235	M	AFBX_235	1062015	22.9	3	6	6.9	2.8	2	7	2.8	NA	NA	NA	NA	NA	NA	NA	NA	NA	NA	NA	NA	NA	NA	NA	NA	NA	NA	NA	NA	NA	NA	NA	NA	18	18.5	23	7	-0.0417654	-0.0671521	0.0118526	0.0378385	-0.00838004	0.0250256	-0.0184656	0.0140114	0.0146612	-0.00505628
236	F	AFBX_236	1062015	25.2	2.75	6.4	5.9	2.6	0	8	1.7	NA	NA	NA	NA	NA	NA	NA	NA	NA	NA	NA	NA	NA	NA	NA	NA	NA	NA	NA	NA	NA	NA	NA	NA	18	22	23	9	-0.166552	-0.0789486	0.017747	0.00938477	-0.00663618	0.000771788	0.00179977	-0.0115538	-0.00233414	0.0180781
237	M	AFBX_237	1062015	21.5	2.96	6	6.8	2.7	4	7	2.1	NA	NA	NA	NA	NA	NA	NA	NA	NA	NA	NA	NA	NA	NA	NA	NA	NA	NA	NA	NA	NA	NA	NA	NA	20.5	23.5	24	7	-0.190005	-0.0220182	0.0747943	-0.00617451	-0.0250467	0.0126202	0.0288421	-0.00433508	-0.00713936	-0.0176913
238	M	AFBX_238	1062015	21.2	2.55	5.8	5	2.2	0	6	1.9	NA	NA	NA	NA	NA	NA	NA	NA	NA	NA	NA	NA	NA	NA	NA	NA	NA	NA	NA	NA	NA	NA	NA	NA	22	19.5	21	7	-0.0868607	-0.016375	-0.0494662	0.0279841	0.0336635	0.00433796	-0.000608574	0.000652995	-0.00357275	-0.00942551
239	M	AFBX_239	1062015	21.3	3.09	6.2	7.2	2.8	0	7	3.1	NA	NA	NA	NA	NA	NA	NA	NA	NA	NA	NA	NA	NA	NA	NA	NA	NA	NA	NA	NA	NA	NA	NA	NA	16.5	23.5	21	9	-0.106862	-0.0789664	-0.0836116	-0.0826429	0.0107307	-0.00118792	-0.00417393	-0.00630051	0.0012109	-0.00793539
240	M	AFBX_240	1062015	21.6	3.02	6.8	6.3	3.1	0	7	2	NA	NA	NA	NA	NA	NA	NA	NA	NA	NA	NA	NA	NA	NA	NA	NA	NA	NA	NA	NA	NA	NA	NA	NA	17	20	22	7	0.0642187	-0.0142133	0.0712821	-0.0262546	0.00321559	0.0130325	-0.00780384	0.00289686	0.00737646	-0.00552811
241	F	AFBX_241	1062015	20.1	3.51	6	5.3	2.6	2	7	2.6	NA	NA	NA	NA	NA	NA	NA	NA	NA	NA	NA	NA	NA	NA	NA	NA	NA	NA	NA	NA	NA	NA	NA	NA	21.1	22.4	23	9	-0.0776788	0.0976048	-0.0361043	-0.0284283	-0.0152942	0.0376317	-0.00270998	-0.00503266	-0.0286086	-0.00117439
242	F	AFBX_242	1062015	21.9	2.4	6	6.6	2.5	0	7	2.1	NA	NA	NA	NA	NA	NA	NA	NA	NA	NA	NA	NA	NA	NA	NA	NA	NA	NA	NA	NA	NA	NA	NA	NA	19	20	21	9	0.230968	0.00416078	0.0816084	-0.0288166	0.0389012	0.0372037	0.0182811	-0.00563541	0.0176102	0.0235101
243	F	AFBX_243	1062015	27.2	2.85	6	6.6	2.7	1	8	2	NA	NA	NA	NA	NA	NA	NA	NA	NA	NA	NA	NA	NA	NA	NA	NA	NA	NA	NA	NA	NA	NA	NA	NA	18	22.7	24	9	-0.170406	0.0434621	-0.0555574	-0.0236135	-0.0260312	0.0141044	-0.0259173	-0.00539892	-0.0228682	0.0104338
244	M	AFBX_244	1062015	23.8	2.9	6	6.4	2.5	0	8	2.5	NA	NA	NA	NA	NA	NA	NA	NA	NA	NA	NA	NA	NA	NA	NA	NA	NA	NA	NA	NA	NA	NA	NA	NA	16	23.5	20	11	0.379902	-0.0911279	-0.0122304	0.0285676	-0.0207823	0.0182945	0.0240645	0.00130766	-0.0126744	-0.00484439
245	M	AFBX_245	1062015	23.2	3	6.2	5.5	2.5	0	8	2	NA	NA	NA	NA	NA	NA	NA	NA	NA	NA	NA	NA	NA	NA	NA	NA	NA	NA	NA	NA	NA	NA	NA	NA	21.2	19	28	9	0.0808649	0.072172	-0.0595077	0.0121438	-0.00194758	0.0236486	-0.00519752	-0.00669514	0.0124438	-0.00522159
246	M	AFBX_246	1062015	21.4	3.01	5.1	5.9	2.2	0	7	2.1	NA	NA	NA	NA	NA	NA	NA	NA	NA	NA	NA	NA	NA	NA	NA	NA	NA	NA	NA	NA	NA	NA	NA	NA	17	18.5	23	9	-0.0238424	-0.0670081	-0.0468849	-0.04156	-0.0169403	0.00213421	-0.0347236	0.00283252	0.00593899	0.0198353
247	F	AFBX_247	1062015	23.1	2.63	6.2	6.9	1.8	0	7	1.2	NA	NA	NA	NA	NA	NA	NA	NA	NA	NA	NA	NA	NA	NA	NA	NA	NA	NA	NA	NA	NA	NA	NA	NA	21.2	23.7	23	9	-0.0634133	0.00897361	-0.0553073	-0.0331832	0.0210415	-0.00035581	0.015659	-0.00438371	0.000135439	-0.00803019
248	M	AFBX_248	1062015	20.8	3.12	6.1	6.5	3	2	7	2.2	2092015	191	32.76	48	44	44	29.96	109	47	170.2	29.64	46	37	NA	NA	NA	NA	NA	NA	NA	NA	NA	NA	NA	20	18	28	9	-0.109233	-0.00175221	0.0210853	-0.00311032	0.0134614	-0.00933968	0.010538	-0.00393875	-0.00973353	-0.0124017
249	F	AFBX_249	1062015	20.4	2.85	6.8	6.9	2.7	1	7	2.5	NA	NA	NA	NA	NA	NA	NA	NA	NA	NA	NA	NA	NA	NA	NA	NA	NA	NA	NA	NA	NA	NA	NA	NA	23	26	25	7	-0.0144484	0.0119857	0.0289676	-0.00605158	0.0292323	0.00622893	0.0246215	-0.00708362	-0.012377	0.0110507
250	F	AFBX_250	1062015	19.3	2.52	5.5	6.8	3	0	6	2.4	NA	NA	NA	NA	NA	NA	NA	NA	NA	NA	NA	NA	NA	NA	NA	NA	NA	NA	NA	NA	NA	NA	NA	NA	18.5	16.2	24	9	0.327237	-0.012694	0.0237155	0.0503623	0.0152336	-0.0151516	0.0149503	-0.0109017	-0.00897388	0.0012871
251	M	AFBX_251	1062015	15.1	2.75	5.9	5.3	2.5	4	7	1.6	NA	NA	NA	NA	NA	NA	NA	NA	NA	NA	NA	NA	NA	NA	NA	NA	NA	NA	NA	NA	NA	NA	NA	NA	17.1	20.4	28	9	-0.239056	0.0997484	0.0835787	0.0181627	-0.0169307	0.014761	-0.0304035	-0.0138322	-0.0441338	-0.0232794
252	M	AFBX_252	1062015	13.4	2.75	5.5	6.7	2.4	4	7	2.1	NA	NA	NA	NA	NA	NA	NA	NA	NA	NA	NA	NA	NA	NA	NA	NA	NA	NA	NA	NA	NA	NA	NA	NA	21	24	26	9	-0.0412855	-0.0770319	0.0358187	-0.0581221	-0.0157058	-0.0200046	7.58e-08	0.00251614	0.0013281	-0.00201135
253	F	AFBX_253	1062015	17.1	5.7	6.5	7.1	2.6	4	7	1.7	NA	NA	NA	NA	NA	NA	NA	NA	NA	NA	NA	NA	NA	NA	NA	NA	NA	NA	NA	NA	NA	NA	NA	NA	20	25.2	27	9	0.0557583	0.088586	0.00642839	-0.0791937	0.0326898	0.0169177	-0.001162	-0.0152171	0.00573867	-0.0117588
254	M	AFBX_254	1062015	16.4	2.56	5.8	6.3	2.7	4	7	1.6	NA	NA	NA	NA	NA	NA	NA	NA	NA	NA	NA	NA	NA	NA	NA	NA	NA	NA	NA	NA	NA	NA	NA	NA	22	19	19	7	-0.167151	-0.0803276	0.0458753	0.0962899	0.00119579	-0.00268495	0.00340779	0.0028956	-0.0142207	-0.0195412
255	F	AFBX_255	1062015	14.8	2.98	5.5	5.7	2.2	2	7	2	2092015	175	27.56	39	39	26	34.97	109	43	160.2	24.58	37	32	NA	NA	NA	NA	NA	NA	NA	NA	NA	NA	NA	17.8	17	22	7	-0.199849	-0.102868	-0.0310383	0.0612982	0.0800917	-0.00381287	0.00810558	-0.0103074	0.00931281	0.0109813
256	F	AFBX_256	1062015	18.3	3.04	5.1	5.5	2.3	4	7	2.1	NA	NA	NA	NA	NA	NA	NA	NA	NA	NA	NA	NA	NA	NA	NA	NA	NA	NA	NA	NA	NA	NA	NA	NA	19.5	20	26	9	-0.0596436	-0.0278475	0.0146906	-0.00340773	-0.00429157	0.0396707	0.000577336	0.0132014	-0.0121657	0.00804774
257	F	AFBX_257	1062015	19.5	2.78	5.7	6.7	2.5	0	7	1.4	NA	NA	NA	NA	NA	NA	NA	NA	NA	NA	NA	NA	NA	NA	NA	NA	NA	NA	NA	NA	NA	NA	NA	NA	20.5	21	26	9	0.0819336	0.0402891	0.0606234	-0.0342631	0.0505671	-0.0258	0.0159355	0.00379372	0.00633951	0.00359098
258	M	AFBX_258	1062015	18.1	2.86	6.2	6.5	2.6	4	6	2.6	NA	NA	NA	NA	NA	NA	NA	NA	NA	NA	NA	NA	NA	NA	NA	NA	NA	NA	NA	NA	NA	NA	NA	NA	23	25	24	9	-0.10743	-0.0909207	0.0859922	0.0449069	0.024138	0.00904341	-0.0242595	-0.0046396	0.000400673	-0.00877013
259	F	AFBX_259	1062015	22.1	3.1	6	6.8	2.5	1	7	2	NA	NA	NA	NA	NA	NA	NA	NA	NA	NA	NA	NA	NA	NA	NA	NA	NA	NA	NA	NA	NA	NA	NA	NA	19.5	19.8	29	7	-0.258646	0.0383136	-0.159201	0.0384807	0.0125732	0.0510811	0.0268084	0.0135432	-0.00268145	0.00247543
260	M	AFBX_260	1062015	19.4	2.84	6.7	6.1	2.6	2	7	2.7	NA	NA	NA	NA	NA	NA	NA	NA	NA	NA	NA	NA	NA	NA	NA	NA	NA	NA	NA	NA	NA	NA	NA	NA	21	22	23	9	0.141389	-0.0555548	7.95e-05	0.0326864	-0.0478955	-0.0277212	-0.0062191	0.00710888	0.00159178	-0.00573251
261	M	AFBX_261	1062015	16.1	2.9	4.9	6	2.1	6	7	1.8	NA	NA	NA	NA	NA	NA	NA	NA	NA	NA	NA	NA	NA	NA	NA	NA	NA	NA	NA	NA	NA	NA	NA	NA	22.6	22.3	24	11	0.387622	0.0674932	-0.0267352	0.0600739	-0.0178994	0.00113515	0.0111138	0.00673045	-0.0158205	0.00287303
262	F	AFBX_262	1062015	17.8	2.79	5.9	6.1	2.3	2	7	1.5	NA	NA	NA	NA	NA	NA	NA	NA	NA	NA	NA	NA	NA	NA	NA	NA	NA	NA	NA	NA	NA	NA	NA	NA	20	23.5	22	9	-0.203116	-0.0958847	-0.0547786	0.0198698	0.0145595	-0.00207624	-0.0188555	-4.08e-05	-0.00554933	0.00109715
263	F	AFBX_263	1062015	22.1	2.84	5.2	5.8	2.8	2	9	1.5	NA	NA	NA	NA	NA	NA	NA	NA	NA	NA	NA	NA	NA	NA	NA	NA	NA	NA	NA	NA	NA	NA	NA	NA	17.9	24	24	9	-0.0871143	0.0439345	0.0557595	-0.112699	-0.00769168	-0.0164541	-0.00737731	-0.0236967	-0.0185404	0.00419878
264	M	AFBX_264	1062015	20.7	3.09	5.5	5.7	2.3	2	9	1.2	NA	NA	NA	NA	NA	NA	NA	NA	NA	NA	NA	NA	NA	NA	NA	NA	NA	NA	NA	NA	NA	NA	NA	NA	20	21	22	9	-0.180837	-0.0145455	0.0410875	0.00466455	-0.0126192	0.00273829	-0.00106416	-0.00929927	-0.00287829	-0.0151453
265	F	AFBX_265	1062015	16.1	3.25	5.5	6.3	2.4	2	7	2.2	NA	NA	NA	NA	NA	NA	NA	NA	NA	NA	NA	NA	NA	NA	NA	NA	NA	NA	NA	NA	NA	NA	NA	NA	19.6	16.2	26	9	-0.154759	0.0759173	-0.00612645	0.067893	-0.0101894	-0.0190052	-0.013733	-0.0144031	0.00646089	0.0145696
266	F	AFBX_266	1062015	17.6	3.27	5.9	7.3	2.8	4	7	2.5	NA	NA	NA	NA	NA	NA	NA	NA	NA	NA	NA	NA	NA	NA	NA	NA	NA	NA	NA	NA	NA	NA	NA	NA	18.5	20	26	7	-0.223133	-0.0703634	-0.0395184	0.0216075	0.0170982	-0.0253712	0.00575341	0.0100872	0.0153645	-0.00387551
267	F	AFBX_267	1062015	18.8	2.7	6.2	7.2	2.5	4	7	1.1	2092015	183	30.51	42	41	30	25.31	136	82	164.2	27.81	38	34	NA	NA	NA	NA	NA	NA	NA	NA	NA	NA	NA	22.8	22	25	9	0.107471	0.0654395	-0.00836896	0.0561317	-0.0203329	0.0160216	-0.0269683	-0.00977634	0.0171299	0.0126329
268	F	AFBX_268	1062015	18.5	3.02	6.8	5.7	2.7	0	6	1.8	NA	NA	NA	NA	NA	NA	NA	NA	NA	NA	NA	NA	NA	NA	NA	NA	NA	NA	NA	NA	NA	NA	NA	NA	20	18	23	9	0.146504	0.00089736	-0.0305753	0.0279836	0.0570887	-0.0168132	-0.0102951	-0.017942	0.0034089	0.00604635
269	M	AFBX_269	1062015	17.7	3.14	7.3	7	3.1	0	5	1.7	NA	NA	NA	NA	NA	NA	NA	NA	NA	NA	NA	NA	NA	NA	NA	NA	NA	NA	NA	NA	NA	NA	NA	NA	21.8	22.5	25	9	-0.159982	-0.0309395	0.0443702	-0.00218704	-0.0228328	0.0120054	0.023332	0.0054053	-0.00639714	0.000408876
270	F	AFBX_270	1062015	18.4	2.11	5.3	6.4	2.1	0	5	1.9	NA	NA	NA	NA	NA	NA	NA	NA	NA	NA	NA	NA	NA	NA	NA	NA	NA	NA	NA	NA	NA	NA	NA	NA	21	21	20	11	0.324946	0.0142929	-0.00352825	0.0897733	0.000953582	-0.00584212	0.0089529	0.00904552	-0.00346858	-0.000236864
271	F	AFBX_271	1062015	17.3	2.97	5.5	6.6	2.7	0	7	2.1	NA	NA	NA	NA	NA	NA	NA	NA	NA	NA	NA	NA	NA	NA	NA	NA	NA	NA	NA	NA	NA	NA	NA	NA	20.2	22	24	9	-0.12219	0.011706	0.0922325	0.000314182	-0.0036221	0.0188981	0.0214251	-0.01141	0.0108991	0.00547959
272	F	AFBX_272	1062015	17.4	2.94	5.2	5.2	2.4	0	7	1.6	NA	NA	NA	NA	NA	NA	NA	NA	NA	NA	NA	NA	NA	NA	NA	NA	NA	NA	NA	NA	NA	NA	NA	NA	18.5	21	26	9	-0.0508111	-0.0255076	0.0200215	-0.00694943	0.00018931	0.0102169	-0.0156701	0.00951171	-0.00467435	0.000847816
273	F	AFBX_273	1062015	16.5	2.95	5.5	5.6	2.4	0	7	1.7	NA	NA	NA	NA	NA	NA	NA	NA	NA	NA	NA	NA	NA	NA	NA	NA	NA	NA	NA	NA	NA	NA	NA	NA	21.3	23.5	25	9	-0.212908	-0.0325415	-0.0172077	-0.00645775	0.00995732	-0.0465703	0.0138671	-0.0241084	-0.00585531	0.0262875
274	F	AFBX_274	1062015	19.5	2.65	6.1	5.6	2.1	0	7	1.9	NA	NA	NA	NA	NA	NA	NA	NA	NA	NA	NA	NA	NA	NA	NA	NA	NA	NA	NA	NA	NA	NA	NA	NA	23	24.5	25	7	-0.163546	-0.00913471	0.0258084	-0.00368901	-0.0244395	-0.00602874	-0.000788972	0.00871611	0.00740905	-0.0182432
275	M	AFBX_275	1062015	20.2	2.62	5.9	6.6	2.3	0	7	2.1	NA	NA	NA	NA	NA	NA	NA	NA	NA	NA	NA	NA	NA	NA	NA	NA	NA	NA	NA	NA	NA	NA	NA	NA	22.5	18	23	7	-0.145638	-0.0279521	0.0416167	0.0768958	0.0136181	-0.0162268	0.00361732	-0.0178716	0.0166316	-0.012
276	M	AFBX_276	1062015	21.9	3.05	5.5	6.2	2.4	0	7	1.6	NA	NA	NA	NA	NA	NA	NA	NA	NA	NA	NA	NA	NA	NA	NA	NA	NA	NA	NA	NA	NA	NA	NA	NA	21	22	25	9	0.0928285	0.0234298	0.00327238	-0.0048402	0.0291798	0.0111433	-0.0200453	-0.00151816	0.00721057	-0.00261601
277	M	AFBX_277	1062015	23.3	3.3	5.5	5.6	2.2	0	8	1.7	NA	NA	NA	NA	NA	NA	NA	NA	NA	NA	NA	NA	NA	NA	NA	NA	NA	NA	NA	NA	NA	NA	NA	NA	18.5	19.1	26	9	0.282726	0.0939031	0.00691708	0.00526038	0.0595453	-0.0286587	-0.000959078	-0.0145782	-0.0236846	0.00205734
278	M	AFBX_278	1062015	17.9	3.15	6	5.7	2.4	0	6	2.2	NA	NA	NA	NA	NA	NA	NA	NA	NA	NA	NA	NA	NA	NA	NA	NA	NA	NA	NA	NA	NA	NA	NA	NA	17	19	22	11	0.305025	-0.00721039	0.0613843	0.0242381	0.00741932	-0.0404987	0.00279879	-0.00713162	-0.000415423	-0.0123269
279	M	AFBX_279	1062015	18.8	2.85	6.7	7.9	3	0	6	2.2	NA	NA	NA	NA	NA	NA	NA	NA	NA	NA	NA	NA	NA	NA	NA	NA	NA	NA	NA	NA	NA	NA	NA	NA	20.2	20	22	7	-0.11971	0.0111798	0.0290259	-0.0160586	-0.0178349	-0.0334808	-0.00770027	-0.0124466	0.0111801	0.0156142
280	M	AFBX_280	1062015	18.8	2.03	4.9	5	2	0	6	1.3	NA	NA	NA	NA	NA	NA	NA	NA	NA	NA	NA	NA	NA	NA	NA	NA	NA	NA	NA	NA	NA	NA	NA	NA	17	21	22	9	-0.109881	-0.0587556	0.0939052	-0.0402511	-0.0328885	0.0339216	-0.0251787	-0.0134232	0.00926181	0.0148412
281	M	AFBX_281	1062015	19.8	2.41	4.7	4.8	2	0	7	1.7	NA	NA	NA	NA	NA	NA	NA	NA	NA	NA	NA	NA	NA	NA	NA	NA	NA	NA	NA	NA	NA	NA	NA	NA	18.2	22.7	23	9	-0.229914	0.0697812	-0.0469201	-0.00788965	0.0107255	0.0315694	0.00533254	-0.0048562	-0.0271372	-0.00146679
282	M	AFBX_282	1062015	19.9	2.91	5.4	5.4	2.2	0	8	1.1	NA	NA	NA	NA	NA	NA	NA	NA	NA	NA	NA	NA	NA	NA	NA	NA	NA	NA	NA	NA	NA	NA	NA	NA	18	25	21	9	NA	NA	NA	NA	NA	NA	NA	NA	NA	NA
283	M	AFBX_283	1062015	16.8	2.49	4.6	5.1	1.7	0	6	1.2	2092015	157	29.5	37	39	25	31.94	120	33	140.2	27.01	37	33	NA	NA	NA	NA	NA	NA	NA	NA	NA	NA	NA	18.5	19.5	21	9	-0.00308864	0.100099	0.047135	-0.0578315	-0.0549961	-0.00462723	-0.00487801	-0.019959	0.00549646	-0.000121413
284	F	AFBX_284	1062015	22.8	2.85	5.4	5.7	2.2	0	8	1.8	NA	NA	NA	NA	NA	NA	NA	NA	NA	NA	NA	NA	NA	NA	NA	NA	NA	NA	NA	NA	NA	NA	NA	NA	19	23	24	9	-0.145077	0.0622531	-0.0443738	-0.0328765	-0.0204108	0.0260995	-0.0165228	0.0023552	0.00513418	0.00668985
285	M	AFBX_285	1062015	21.8	2.72	6.4	6.4	2.3	0	8	2	NA	NA	NA	NA	NA	NA	NA	NA	NA	NA	NA	NA	NA	NA	NA	NA	NA	NA	NA	NA	NA	NA	NA	NA	18.4	20.4	28	9	0.0215367	0.0910631	-0.0705892	-0.0368737	-0.050559	0.000132019	-0.0198177	0.00809602	0.00957178	0.00101443
286	M	AFBX_286	1062015	19.8	2.94	6.5	6.8	2.4	0	7	2.5	NA	NA	NA	NA	NA	NA	NA	NA	NA	NA	NA	NA	NA	NA	NA	NA	NA	NA	NA	NA	NA	NA	NA	NA	18	20.5	19	9	-0.192079	-0.0360974	0.028126	-0.0259074	-0.0184713	0.00789795	0.00895389	0.00279093	0.00709992	0.0113582
287	F	AFBX_287	1062015	23.9	2.97	6.1	5.2	2.5	0	8	1.6	NA	NA	NA	NA	NA	NA	NA	NA	NA	NA	NA	NA	NA	NA	NA	NA	NA	NA	NA	NA	NA	NA	NA	NA	19.4	20.2	24	9	-0.136549	0.109092	0.074614	-0.0350979	0.0385854	0.0101866	0.0238928	0.00373813	-0.00535751	0.0123428
288	M	AFBX_288	1062015	18.4	3.12	6.7	8.7	3.1	0	6	2.2	NA	NA	NA	NA	NA	NA	NA	NA	NA	NA	NA	NA	NA	NA	NA	NA	NA	NA	NA	NA	NA	NA	NA	NA	22	19	24	7	0.252679	0.113482	-0.013147	0.0510727	-0.0351737	-0.0201801	-0.007644	0.0233419	-0.0134147	0.000223466
289	M	AFBX_289	1062015	18.4	3.05	5.9	7	2.5	2	7	1.9	NA	NA	NA	NA	NA	NA	NA	NA	NA	NA	NA	NA	NA	NA	NA	NA	NA	NA	NA	NA	NA	NA	NA	NA	19.1	20.7	25	9	0.122873	0.153392	0.00514416	-0.00452597	-0.00878133	-0.0204756	0.0250579	-0.00301541	-0.000147828	0.000124095
290	M	AFBX_290	1062015	17.4	2.56	5.4	7.4	2.6	4	9	2.4	NA	NA	NA	NA	NA	NA	NA	NA	NA	NA	NA	NA	NA	NA	NA	NA	NA	NA	NA	NA	NA	NA	NA	NA	17.5	18	23	6	-0.229427	0.0022834	0.0216247	0.0687002	-0.00672848	-0.00720037	-0.0104677	-0.00907346	0.00802721	0.0055805
291	F	AFBX_291	1062015	18.2	2.5	5.8	6.5	2.2	0	6	1.7	NA	NA	NA	NA	NA	NA	NA	NA	NA	NA	NA	NA	NA	NA	NA	NA	NA	NA	NA	NA	NA	NA	NA	NA	20.7	24.6	26	9	0.0373601	-0.147367	-0.141983	-0.012215	-0.03552	-0.0531407	-0.0255394	0.00641204	-0.0259598	-0.00406955
292	F	AFBX_292	1062015	19.1	2.72	6.1	6.7	2.4	0	7	1.5	NA	NA	NA	NA	NA	NA	NA	NA	NA	NA	NA	NA	NA	NA	NA	NA	NA	NA	NA	NA	NA	NA	NA	NA	22	23	23	9	0.0105472	-0.0138359	0.010947	-0.0056303	0.0086737	-0.00476224	0.0212937	0.0110924	-0.00190213	-0.0145286
293	F	AFBX_293	1062015	18	2.69	6.1	5.7	2.2	2	7	1.6	NA	NA	NA	NA	NA	NA	NA	NA	NA	NA	NA	NA	NA	NA	NA	NA	NA	NA	NA	NA	NA	NA	NA	NA	20.7	21.4	27	9	-0.0563802	0.0750506	0.0711573	-2.97e-05	-0.0179432	-0.0162451	-0.00542314	-0.0188786	0.0093598	0.000669089
294	F	AFBX_294	1062015	19	3.11	5.6	6.1	2.1	2	7	1.6	NA	NA	NA	NA	NA	NA	NA	NA	NA	NA	NA	NA	NA	NA	NA	NA	NA	NA	NA	NA	NA	NA	NA	NA	18.8	22.4	26	9	0.0197827	0.0759709	-0.030064	-0.00559951	0.0283341	-0.000139128	0.00949354	-0.00619676	-0.0191099	0.00490596
295	F	AFBX_295	1062015	18.9	2.77	5.8	6.4	2.1	0	6	1.4	2092015	177	29.86	38	37	26	29.75	130	65	158.1	27.09	38	31	NA	NA	NA	NA	NA	NA	NA	NA	NA	NA	NA	18.2	22.4	23	9	-0.0822009	0.024896	0.0361682	-0.0752572	0.023112	-0.0163144	0.0283977	-0.0158107	0.00865324	0.00300886
296	F	AFBX_296	1062015	19.8	2.55	6.4	6.2	2.7	0	6	2.7	NA	NA	NA	NA	NA	NA	NA	NA	NA	NA	NA	NA	NA	NA	NA	NA	NA	NA	NA	NA	NA	NA	NA	NA	21	22	26	11	0.151804	-0.014866	0.00132719	0.00641983	-0.033622	0.00635488	0.00251866	-0.0060645	0.023369	-0.0158296
297	F	AFBX_297	1062015	17.2	2.5	5.9	6.5	2.9	0	7	2.5	NA	NA	NA	NA	NA	NA	NA	NA	NA	NA	NA	NA	NA	NA	NA	NA	NA	NA	NA	NA	NA	NA	NA	NA	21.4	23	24	9	-0.193862	0.00288312	-0.0155919	-0.0182752	0.0027777	-0.031531	1.4e-05	-0.0031704	-0.00451032	0.0306942
[truncated: 6 more columns]

## Sheet: TableS2_win_it_&_delta_corrs
		Height_cm_it		Stalk_Diameter_mm_it		FELL_Length_cm_it		FELL_Width_cm_it		FELL_Center_Leaf_Width_cm_it		no_branches_it		no_nodes_it		petiole_length_cm_it		delta_height_ft_it		delta_stalk_diam_ft_it		delta_no_branches_ft_it		delta_no_nodes_ft_it
		P	r	P	r	P	r	P	r	P	r	P	r	P	r	P	r	P	r	P	r	P	r	P	r
	Height_cm_it	NA	1
	Stalk_Diameter_mm_it	NS	0.0174	NA	1
	FELL_Length_cm_it	NS	0.115	<0.004	0.169	NA	1
	FELL_Width_cm_it	NS	0.0659	NS	0.146	<0.00001	0.54	NA	1
	FELL_Center_Leaf_Width_cm_it	<0.004	0.167	<0.0001	0.226	<0.00001	0.608	<0.00001	0.48	NA	1
	no_branches_it	<0.00001	-0.261	<0.003	0.177	NS	-0.126	NS	0.0155	NS	-0.0623	NA	1
	no_nodes_it	<0.00001	0.371	NS	0.0981	<0.00001	-0.26	NS	-0.121	NS	-0.108	NS	0.128	NA	1
	petiole_length_cm_it	NS	0.133	NS	0.081	0	0.46	<0.00001	0.253	<0.00001	0.46	NS	-0.121	<0.001	-0.207	NA	1
	delta_height_ft_it	NS	0.309	NS	0.288	NS	0.26	NS	-0.0825	NS	0.314	NS	0.105	NS	0.0761	NS	0.33	NA	1
	delta_stalk_diam_ft_it	NS	0.427	NS	0.203	NS	-0.0214	NS	-0.265	NS	0.183	NS	-0.0147	NS	0.257	NS	0.169	<0.004	0.586	NA	1
	delta_no_branches_ft_it	NS	0.262	NS	0.215	NS	-0.134	NS	-0.0428	NS	0.24	NS	-0.00306	NS	0.128	NS	0.269	NS	0.53	NS	0.562	NA	1
	delta_no_nodes_ft_it	NS	0.12	NS	0.21	NS	-0.0296	NS	-0.0695	NS	0.231	NS	0.301	NS	0.297	NS	0.121	NS	0.456	NS	0.416	<0.003	0.606	NA	1
	0.00416667			-321

## Sheet: TableS3_win_ft_&_delta_corrs
	Height_cm_ft		Stalk_Diameter_mm_ft		no_branches_ft		no_nodes_main_branch_ft		bud_count_main_cola_ft		bud_width_biggest_bud_mm_ft		length_of_longest_side_branch_cm_ft		Bud_count_longest_side_branch_ft		delta_height_ft_it		delta_stalk_diam_ft_it		delta_no_branches_ft_it		delta_no_nodes_ft_it		leaf_Length_cm		leaf_Width_cm		no_serration_mid_leaflet		no_of_Leaflets
	P	r	P	r	P	r	P	r	P	r	P	r	P	r	P	r	P	r	P	r	P	r	P	r	P	r	P	r	P	r	P	r
Height_cm_ft	NA	1
Stalk_Diameter_mm_ft	<0.003	0.626	NA	1
no_branches_ft	NS	0.529	NS	0.519	NA	1
no_nodes_main_branch_ft	NS	0.447	NS	0.437	<0.001	0.67	NA	1
bud_count_main_cola_ft	NS	0.0848	NS	-0.0978	NS	0.259	NS	0.247	NA	1
bud_width_biggest_bud_mm_ft	NS	0.199	NS	0.141	NS	-0.0971	NS	0.0931	NS	-0.115	NA	1
length_of_longest_side_branch_cm_ft	<0.0001	0.734	NS	0.585	NS	0.295	NS	0.461	NS	0.00276	NS	0.0666	NA	1
Bud_count_longest_side_branch_ft	NS	0.519	NS	0.464	NS	0.0887	NS	0.155	NS	0.232	NS	0.181	<0.003	0.613	NA	1
delta_height_ft_it	<0.0001	0.992	<0.003	0.598	NS	0.531	NS	0.447	NS	0.0689	NS	0.233	<0.0003	0.709	NS	0.516	NA	1
delta_stalk_diam_ft_it	<0.003	0.615	<0.0001	0.997	NS	0.515	NS	0.429	NS	-0.0977	NS	0.104	NS	0.57	NS	0.448	NS	0.586	NA	1
delta_no_branches_ft_it	NS	0.539	NS	0.568	<0.0001	0.925	<0.003	0.597	NS	0.232	NS	0.0709	NS	0.247	NS	0.041	NS	0.53	NS	0.562	NA	1
delta_no_nodes_ft_it	NS	0.45	NS	0.425	<0.00001	0.676	<0.0001	0.994	NS	0.258	NS	0.108	NS	0.466	NS	0.184	NS	0.456	NS	0.416	<0.003	0.606	NA	1
leaf_Length_cm	NS	0.0925	NS	-0.361	NS	-0.0176	NS	-0.0597	NS	0.26	NS	0.0149	NS	-0.12	NS	0.0312	NS	0.114	NS	-0.36	NS	-0.00515	NS	-0.0286	NA	1
leaf_Width_cm	NS	-0.0336	NS	-0.305	NS	-0.311	NS	-0.162	NS	0.126	NS	0.0726	NS	-0.00469	NS	0.0334	NS	-0.00945	NS	-0.303	NS	-0.301	NS	-0.138	<0.0001	0.643	NA	1
no_serration_mid_leaflet	NS	-0.213	NS	-0.38	NS	-0.0921	NS	-0.0561	NS	0.395	NS	-0.235	NS	-0.415	NS	-0.0386	NS	-0.198	NS	-0.373	NS	-0.123	NS	-0.0543	<0.0001	0.508	<0.0001	0.403	NA	1
no_of_Leaflets	NS	-0.283	NS	-0.236	NS	-0.153	NS	-0.0473	NS	0.032	NS	-0.0208	NS	-0.0841	NS	0.0283	NS	-0.251	NS	-0.244	NS	-0.191	NS	-0.015	<0.001	0.202	<0.0001	0.307	<0.0001	0.405	NA	1
0.003125

## Sheet: TableS4_btn_it_ft_corrs
	Height_cm_it		Stalk_Diameter_mm_it		FELL_Length_cm_it		FELL_Width_cm_it		FELL_Center_Leaf_Width_cm_it		no_branches_it		no_nodes_it		petiole_length_cm_it		Height_cm_ft		Stalk_Diameter_mm_ft		no_branches_ft		no_nodes_main_branch_ft		bud_count_main_cola_ft		bud_width_biggest_bud_mm_ft		length_of_longest_side_branch_cm_ft		Bud_count_longest_side_branch_ft		leaf_Length_cm		leaf_Width_cm		no_serration_mid_leaflet		no_of_Leaflets
	P	r	P	r	P	r	P	r	P	r	P	r	P	r	P	r	P	r	P	r	P	r	P	r	P	r	P	r	P	r	P	r	P	r	P	r	P	r	P	r
Height_cm_it	NA	1
Stalk_Diameter_mm_it	NS	0.0174	NA	1
FELL_Length_cm_it	NS	0.115	NS	0.169	NA	1
FELL_Width_cm_it	NS	0.0659	NS	0.146	<0.00001	0.54	NA	1
FELL_Center_Leaf_Width_cm_it	NS	0.167	<0.0001	0.226	<0.00001	0.608	<0.00001	0.48	NA	1
no_branches_it	<0.00001	-0.261	NS	0.177	NS	-0.126	NS	0.0155	NS	-0.0623	NA	1
no_nodes_it	<0.00001	0.371	NS	0.0981	<0.00001	-0.26	NS	-0.121	NS	-0.108	NS	0.128
petiole_length_cm_it	NS	0.133	NS	0.081	<0.00001	0.46	<0.0001	0.253	<0.00001	0.46	NS	-0.121	<0.001	-0.207	NA	1
Height_cm_ft	NS	0.429	NS	0.294	NS	0.26	NS	-0.0457	NS	0.342	NS	0.0788	NS	0.136	NS	0.347	NA	1
Stalk_Diameter_mm_ft	NS	0.431	NS	0.276	NS	-0.0108	NS	-0.27	NS	0.213	NS	-0.0184	NS	0.252	NS	0.214	<0.003	0.626	NA	1
no_branches_ft	NS	0.183	NS	0.179	NS	-0.0259	NS	0.0591	NS	0.25	NS	0.377	NS	0.18	NS	0.17	NS	0.529	NS	0.519	NA	1
no_nodes_main_branch_ft	NS	0.169	NS	0.201	NS	-0.0242	NS	-0.0573	NS	0.239	NS	0.308	NS	0.398	NS	0.0962	NS	0.447	NS	0.437	<0.001	0.67	NA	1
bud_count_main_cola_ft	NS	0.143	NS	-0.0251	NS	0.268	NS	0.438	NS	0.54	NS	0.117	NS	-0.00461	NS	0.328	NS	0.0848	NS	-0.0978	NS	0.259	NS	0.247	NA	1
bud_width_biggest_bud_mm_ft	NS	-0.166	NS	0.502	NS	-0.25	NS	-0.504	NS	-0.0282	NS	-0.429	NS	-0.0952	NS	0.263	NS	0.199	NS	0.141	NS	-0.0971	NS	0.0931	NS	-0.115	NA	1
length_of_longest_side_branch_cm_ft	NS	0.45	NS	0.322	NS	0.276	NS	0.0302	NS	0.252	NS	0.174	NS	0.118	NS	0.284	<0.0001	0.734	NS	0.585	NS	0.295	NS	0.461	NS	0.00276	NS	0.0666	NA	1
Bud_count_longest_side_branch_ft	NS	0.212	NS	0.318	NS	0.175	NS	-0.131	NS	0.455	NS	0.134	NS	-0.185	NS	0.364	NS	0.519	NS	0.464	NS	0.0887	NS	0.155	NS	0.232	NS	0.181	<0.003	0.613	NA	1
leaf_Length_cm	<0.002	-0.181	NS	0.169	<0.0001	0.224	NS	0.157	NS	0.103	NS	0.133	NS	-0.166	NS	0.0921	NS	0.0925	NS	-0.361	NS	-0.0176	NS	-0.0597	NS	0.26	NS	0.0149	NS	-0.12	NS	0.0312	NA	1
leaf_Width_cm	NS	-0.055	NS	0.11	NS	0.161	NS	0.0744	NS	0.0289	NS	0.159	NS	-0.0198	NS	0.0547	NS	-0.0336	NS	-0.305	NS	-0.311	NS	-0.162	NS	0.126	NS	0.0726	NS	-0.00469	NS	0.0334	<0.0001	0.643	NA	1
no_serration_mid_leaflet	<0.0001	-0.233	<0.002	0.183	NS	0.0255	NS	-0.00871	NS	0.0968	<0.0002	0.224	NS	-0.00145	NS	0.0355	NS	-0.213	NS	-0.38	NS	-0.0921	NS	-0.0561	NS	0.395	NS	-0.235	NS	-0.415	NS	-0.0386	<0.0001	0.508	<0.0001	0.403	NA	1
no_of_Leaflets	NS	-0.133	NS	-0.00767	NS	-0.0276	NS	-0.03	NS	0.0183	NS	-0.0497	NS	-0.101	NS	-0.00466	NS	-0.283	NS	-0.236	NS	-0.153	NS	-0.0473	NS	0.032	NS	-0.0208	NS	-0.0841	NS	0.0283	<0.001	0.202	<0.0001	0.307	<0.0001	0.405	NA	1
0.0025

## Sheet: TableS5_ttest_sex
		Time Point	Trait	t	P
		Initial	Height_cm_it	-0.63016	NS
		Initial	Stalk_Diameter_mm_it	0.87399	NS
		Initial	FELL_Length_cm_it	0.46169	NS
		Initial	FELL_Width_cm_it	-0.099008	NS
		Initial	FELL_Center_Leaf_Width_cm_it	0.29594	NS
		Initial	no_branches_it	-0.65	NS
		Initial	no_nodes_it	0.26575	NS
		Initial	petiole_length_cm_it	-0.93115	NS
		final	Height_cm_ft	0.7097	NS
		final	Stalk_Diameter_mm_ft	1.3381	NS
		final	no_branches_ft	-0.65842	NS
		final	no_nodes_main_branch_ft	-0.51043	NS
		final	bud_count_main_cola_ft	-3.1579	<0.005
		final	bud_width_biggest_bud_mm_ft	0.35806	NS
		final	length_of_longest_side_branch_cm_ft	0.97637	NS
		final	Bud_count_longest_side_branch_ft	0.69145	NS
		final	leaf_Length_cm	1.4198	NS
		final	leaf_Width_cm	1.1868	NS
		final	no_serration_mid_leaflet	1.6736	NS
		final	no_of_Leaflets	0.70043	NS
		delta	delta_height_ft_it	0.60287	NS
		delta	delta_stalk_diam_ft_it	1.2682	NS
		delta	delta_no_branches_ft_it	-0.94662	NS
		delta	delta_no_nodes_ft_it	-0.71426	NS

## Sheet: TableS6_SignCorr_sex
		Time Point	Trait1	Time Pont	Trait2	Significant in males	Significant in Femles
		Initial	Height_cm	Initial	petiole_length_cm	Yes	No
		Initial	Height_cm	Final	bud_count_main_cola	Yes	No
		Initial	Height_cm	Final	bud_width_biggest_bud_mm	Yes	No
		Initial	Height_cm	Final	length_of_longest_side_branch_cm	No	Yes
		Initial	Height_cm	Delta	delta_no_branches	No	Yes
		Initial	Stalk_Diameter_mm	Initial	FELL_Length_cm	No	Yes
		Initial	Stalk_Diameter_mm	Initial	FELL_Center_Leaf_Width_cm	No	Yes
		Initial	Stalk_Diameter_mm	Final	bud_width_biggest_bud_mm	No	Yes
		Initial	Stalk_Diameter_mm	Final	length_of_longest_side_branch_cm	No	Yes
		Initial	FELL_Length_cm	Final	bud_count_main_cola	Yes	No
		Initial	FELL_Length_cm	Final	length_of_longest_side_branch_cm	No	Yes
		Initial	FELL_Length_cm	Final	Bud_count_longest_side_branch	No	Yes
		Initial	FELL_Length_cm	Delta	delta_stalk_diam	No	Yes
		Initial	no_branches	Final	no_nodes_main_branch	Yes	No
		Initial	no_branches	Final	bud_width_biggest_bud_mm	No	Yes
		Initial	petiole_length_cm	Final	leaf_Length_cm	No	Yes
		Final	Height_cm	Final	Stalk_Diameter_mm	No	Yes
		Final	Height_cm	Final	no_branches	No	Yes
		Final	Height_cm	Final	length_of_longest_side_branch_cm	No	yes
		Final	Height_cm	Final	Bud_count_longest_side_branch	No	yes
		Final	no_branches	Delta	delta_no_branches	Yes	No
		Final	no_nodes_main_branch	Final	length_of_longest_side_branch_cm	No	Yes
		Final	bud_count_main_cola	Final	no_serration_mid_leaflet	Yes	No
		Final	length_of_longest_side_branch_cm	Final	Bud_count_longest_side_branch	No	Yes
		Final	length_of_longest_side_branch_cm	Delta	delta_height	No	Yes
		Final	length_of_longest_side_branch_cm	Delta	delta_stalk_diam	No	Yes
		Final	length_of_longest_side_branch_cm	Delta	delta_no_branches	No	Yes
		Final	length_of_longest_side_branch_cm	Delta	delta_no_nodes	No	Yes
		Final	Bud_count_longest_side_branch	Delta	delta_height	No	Yes
		Final	Bud_count_longest_side_branch	Delta	delta_stalk_diam	No	Yes
		Delta	delta_height	Delta	delta_stalk_diam	No	Yes
		Delta	delta_height	Delta	delta_no_branches	No	Yes
		Delta	delta_stalk_diam	Delta	delta_no_branches	No	Yes

## Sheet: TableS7_shape_MANOVAs
	Time Point	Trait	Wilks	F	P
	Initial	Height_cm_it	0.98192	2.6881	NS
	Initial	Stalk_Diameter_mm_it	0.99905	0.13884	NS
	Initial	FELL_Length_cm_it	0.9986	0.20498	NS
	Initial	FELL_Width_cm_it	0.9943	0.83721	NS
	Initial	FELL_Center_Leaf_Width_cm_it	0.99226	1.1386	NS
	Initial	no_branches_it	0.99632	0.53893	NS
	Initial	no_nodes_it	0.99374	0.91949	NS
	Initial	petiole_length_cm_it	0.99144	1.2611	NS
	final	Height_cm_ft	0.95996	0.41705	NS
	final	Stalk_Diameter_mm_ft	0.9208	0.86006	NS
	final	no_branches_ft	0.99545	0.045712	NS
	final	no_nodes_main_branch_ft	0.9752	0.25433	NS
	final	bud_count_main_cola_ft	0.79273	2.6147	NS
	final	bud_width_biggest_bud_mm_ft	0.77869	2.8421	NS
	final	length_of_longest_side_branch_cm_ft	0.9656	0.35622	NS
	final	Bud_count_longest_side_branch_ft	0.93408	0.70567	NS
	final	leaf_Length_cm	0.97791	3.2987	<0.05
	final	leaf_Width_cm	0.99941	0.086763	NS
	final	no_serration_mid_leaflet	0.96027	6.0412	<0.003
	final	no_of_Leaflets	0.88543	18.892	<0.0000001
	delta	delta_height_ft_it	0.96349	0.37891	NS
	delta	delta_stalk_diam_ft_it	0.92928	0.76101	NS
	delta	delta_no_branches_ft_it	0.97879	0.21672	NS
	delta	delta_no_nodes_ft_it	0.96411	0.37231	NS

## Sheet: TableS8_cannabinoid_correlation
		Percent CBG		Percent CBD		Percent THC
		P	r	P	r	P	r
	Height_cm_it	NS	0.108	NS	0.185	NS	-0.186
	Stalk_Diameter_mm_it	NS	-0.0102	NS	0.0091	NS	-0.00849
	FELL_Length_cm_it	NS	0.0801	NS	-0.0619	NS	0.0573
	FELL_Width_cm_it	NS	0.0295	NS	-0.171	NS	0.166
	FELL_Center_Leaf_Width_cm_it	NS	0.0176	NS	-0.231	NS	0.226
	no_branches_it	NS	0.0371	NS	0.0647	NS	-0.0651
	no_nodes_it	NS	0.153	NS	0.16	NS	-0.163
	petiole_length_cm_it	NS	0.079	NS	0.0164	NS	-0.0194
	Height_cm_ft	NS	0.0555	NS	-0.0399	NS	0.0342
	Stalk_Diameter_mm_ft	NS	0.395	NS	0.177	NS	-0.207
	no_branches_ft	NS	-0.0587	NS	-0.157	NS	0.158
	no_nodes_main_branch_ft	NS	0.13	NS	-0.0648	NS	0.0522
	bud_count_main_cola_ft	NS	0.217	NS	-0.342	NS	0.316
	bud_width_biggest_bud_mm_ft	NS	-0.0579	NS	-0.186	NS	0.186
	length_of_longest_side_branch_cm_ft	NS	-0.0929	NS	0.0191	NS	-0.0108
	Bud_count_longest_side_branch_ft	NS	-0.0278	NS	0.0183	NS	-0.0155
	delta_height_ft_it	NS	0.0258	NS	-0.104	NS	0.0995
	delta_stalk_diam_ft_it	NS	0.406	NS	0.158	NS	-0.189
	delta_no_branches_ft_it	NS	0.0579	NS	-0.231	NS	0.22
	delta_no_nodes_ft_it	NS	0.0927	NS	-0.0982	NS	0.0879
		0.0166667

## Sheet: TableS9_matrix_coVariance
	Height_cm_it	Stalk_Diameter_mm_it	FELL_Length_cm_it	FELL_Width_cm_it	FELL_Center_Leaf_Width_cm_it	no_branches_it	no_nodes_it	petiole_length_cm_it	Height_cm_ft	Stalk_Diameter_mm_ft	no_branches_ft	no_nodes_main_branch_ft	bud_count_main_cola_ft	bud_width_biggest_bud_mm_ft	length_of_longest_side_branch_cm_ft	Bud_count_longest_side_branch_ft	delta_height_ft_it	delta_stalk_diam_ft_it	delta_no_branches_ft_it	delta_no_nodes_ft_it	CBD_over_all_cannabinoids	THC_over_all_cannabinoids	CBG_over_all_cannabinoids	CPC1	CPC2	leaf_Length_cm	leaf_Width_cm	no_serration_mid_leaflet	no_of_Leaflets	LPC1	LPC2
Height_cm_it	9.68896	0.0271922	0.222332	0.17031	0.166636	-1.1465	0.957619	0.182304	23.734	4.27503	1.92213	2.34111	2.92253	-1.86713	23.7785	13.4423	16.236	4.15893	2.54625	1.59783	10.3752	-10.6389	0.263733	0.534717	0.385156	-1.21682	-0.514018	-2.05114	-0.43503	0.0500797	0.0161223
Stalk_Diameter_mm_it	0.0271922	0.251764	0.0527887	0.0609067	0.036461	0.125765	0.0408568	0.0178538	1.65583	0.278448	0.191344	0.28334	-0.0524308	0.573564	1.72913	2.05247	1.53973	0.200876	0.212451	0.28417	0.0694759	-0.0660904	-0.00338554	-0.0252078	0.0118045	0.182663	0.16636	0.259503	-0.00403756	6.77233e-05	0.000962756
FELL_Length_cm_it	0.222332	0.0527887	0.387899	0.279216	0.121704	-0.111078	-0.134353	0.126004	3.17332	-0.0235079	-0.0600791	-0.073913	1.21028	-0.619899	3.21561	2.44625	3.00919	-0.0458577	-0.286561	-0.0869565	-0.686145	0.647549	0.0385959	-0.0544609	-0.00359608	0.30083	0.302051	0.0448133	-0.0180366	-0.00333383	-0.000495545
FELL_Width_cm_it	0.17031	0.0609067	0.279216	0.690137	0.127969	0.018175	-0.0836575	0.0924181	-0.781621	-0.8292	0.192095	-0.24585	2.77312	-1.75028	0.493083	-2.57095	-1.34148	-0.797271	-0.128854	-0.286561	-3.35797	3.33272	0.0252534	-0.146332	-0.0904369	0.281421	0.185561	-0.0204569	-0.0261612	0.00922782	0.000976701
FELL_Center_Leaf_Width_cm_it	0.166636	0.036461	0.121704	0.127969	0.103153	-0.0283056	-0.0287833	0.0649522	1.99763	0.223032	0.27668	0.350198	1.16798	-0.0334941	1.40573	3.05138	1.74506	0.187476	0.246245	0.325099	-1.37112	1.36657	0.00454884	-0.0359254	-0.0587301	0.0713045	0.0278899	0.0878573	0.00615208	-0.00190479	-0.00157331
no_branches_it	-1.1465	0.125765	-0.111078	0.018175	-0.0283056	1.99852	0.149695	-0.0754232	2.32016	-0.096996	2.10277	2.26877	1.27668	-2.56466	4.88538	4.51779	2.94427	-0.0758893	-0.0158103	2.13439	1.41475	-1.44997	0.0352204	-0.155098	0.270284	0.405183	0.674455	0.893289	-0.0737517	-0.00311256	0.0051818
no_nodes_it	0.957619	0.0408568	-0.134353	-0.0836575	-0.0287833	0.149695	0.68928	-0.0754334	1.58103	0.522253	0.395257	1.15613	-0.0197628	-0.223953	1.3004	-2.45257	0.837747	0.523083	0.26087	0.828063	2.49839	-2.60263	0.104242	0.0729919	0.191099	-0.297502	-0.0493301	-0.00340128	-0.088273	0.00638473	0.00313758
petiole_length_cm_it	0.182304	0.0178538	0.126004	0.0924181	0.0649522	-0.0754232	-0.0754334	0.193208	3.37589	0.372852	0.314427	0.234585	1.1836	0.519174	2.63933	4.06482	3.05538	0.288895	0.461067	0.283202	0.129273	-0.156415	0.0271422	0.0173873	-0.0405266	0.0874967	0.07216	0.04403	-0.00214842	-0.00355201	-0.00205444
Height_cm_ft	23.734	1.65583	3.17332	-0.781621	1.99763	2.32016	1.58103	3.37589	409.055	45.8591	41.0593	45.8439	12.8379	16.5053	286.791	243.498	385.321	44.2033	38.7391	44.2628	35.1323	-37.1472	2.0149	-0.756507	3.23026	4.94526	-1.92668	-11.9901	-5.56522	-0.320877	-0.212991
Stalk_Diameter_mm_ft	4.27503	0.278448	-0.0235079	-0.8292	0.223032	-0.096996	0.522253	0.372852	45.8591	13.116	7.21785	8.01132	-2.65178	2.0985	40.8793	38.9838	41.5841	12.8375	7.31484	7.48907	25.392	-27.2174	1.82538	1.4763	0.574764	-3.45753	-3.13219	-3.84225	-0.830949	-0.0169866	-0.0661509
no_branches_ft	1.92213	0.191344	-0.0600791	0.192095	0.27668	2.10277	0.395257	0.314427	41.0593	7.21785	14.7194	13.0178	7.43676	-1.52992	21.834	7.89723	39.1372	7.0265	12.6166	12.6225	-6.24119	6.45586	-0.214674	-0.671128	0.240331	-0.178458	-3.38735	-0.986166	-0.573123	7.41209e-05	-0.0165809
no_nodes_main_branch_ft	2.34111	0.28334	-0.073913	-0.24585	0.350198	2.26877	1.15613	0.234585	45.8439	8.01132	13.0178	25.6759	9.36957	1.93664	45.0553	18.2767	43.5028	7.72798	10.749	24.5198	-7.0058	6.28258	0.723216	-0.300202	-0.0316424	-0.799605	-2.333	-0.79249	-0.233202	-0.0641091	0.02989
bud_count_main_cola_ft	2.92253	-0.0524308	1.21028	2.77312	1.16798	1.27668	-0.0197628	1.1836	12.8379	-2.65178	7.43676	9.36957	56.0395	-3.54619	0.399209	40.2688	9.91542	-2.59935	6.16008	9.38933	-80.55	80.5255	0.0245714	-2.11634	-2.68758	5.13597	2.67846	8.24704	0.233202	-0.369348	0.0236266
bud_width_biggest_bud_mm_ft	-1.86713	0.573564	-0.619899	-1.75028	-0.0334941	-2.56466	-0.223953	0.519174	16.5053	2.0985	-1.52992	1.93664	-3.54619	16.8526	5.28211	17.2747	18.3724	1.52493	1.03474	2.16059	-4.336	4.48993	-0.153931	0.586071	-0.637057	0.161603	0.845964	-2.69059	-0.0833597	-0.202925	-0.0622382
length_of_longest_side_branch_cm_ft	23.7785	1.72913	3.21561	0.493083	1.40573	4.88538	1.3004	2.63933	286.791	40.8793	21.834	45.0553	0.399209	5.28211	372.787	274.66	263.012	39.1502	16.9486	43.7549	64.5623	-63.9201	-0.642201	-5.62366	7.51669	-6.13854	-0.257115	-22.3458	-1.58103	0.356844	-0.0732721
Bud_count_longest_side_branch_ft	13.4423	2.05247	2.44625	-2.57095	3.05138	4.51779	-2.45257	4.06482	243.498	38.9838	7.89723	18.2767	40.2688	17.2747	274.66	538.573	230.056	36.9313	3.37945	20.7292	-30.0934	31.3482	-1.2548	-3.09014	0.273494	1.9164	2.20079	-2.50198	0.640316	-0.429199	-0.332178
delta_height_ft_it	16.236	1.53973	3.00919	-1.34148	1.74506	2.94427	0.837747	3.05538	385.321	41.5841	39.1372	43.5028	9.91542	18.3724	263.012	230.056	369.085	40.0443	36.1929	42.665	7.99698	-9.13165	1.13467	-2.02558	2.6156	5.79103	-0.515356	-10.6059	-4.69723	-0.345148	-0.160187
delta_stalk_diam_ft_it	4.15893	0.200876	-0.0458577	-0.797271	0.187476	-0.0758893	0.523083	0.288895	44.2033	12.8375	7.0265	7.72798	-2.59935	1.52493	39.1502	36.9313	40.0443	12.6366	7.10239	7.2049	24.545	-26.3938	1.84881	1.45744	0.557556	-3.38137	-3.05722	-3.6999	-0.844743	-0.00943074	-0.0612118
delta_no_branches_ft_it	2.54625	0.212451	-0.286561	-0.128854	0.246245	-0.0158103	0.26087	0.461067	38.7391	7.31484	12.6166	10.749	6.16008	1.03474	16.9486	3.37945	36.1929	7.10239	12.6324	10.4881	-6.52546	6.24004	0.285425	0.208986	-0.29459	-0.048419	-3.03202	-1.21542	-0.660079	-0.057117	-0.0114051
delta_no_nodes_ft_it	1.59783	0.28417	-0.0869565	-0.286561	0.325099	2.13439	0.828063	0.283202	44.2628	7.48907	12.6225	24.5198	9.38933	2.16059	43.7549	20.7292	42.665	7.2049	10.4881	23.6917	-11.2094	10.7675	0.441964	-0.51452	-0.13153	-0.367984	-1.90514	-0.737154	-0.0711462	-0.0684963	0.03808
CBD_over_all_cannabinoids	10.3752	0.0694759	-0.686145	-3.35797	-1.37112	1.41475	2.49839	0.129273	35.1323	25.392	-6.24119	-7.0058	-80.55	-4.336	64.5623	-30.0934	7.99698	24.545	-6.52546	-11.2094	508.551	-517.903	9.35242	21.4978	13.7098	-1.37108	-5.24237	-5.21219	-0.759462	0.183564	0.150042
THC_over_all_cannabinoids	-10.6389	-0.0660904	0.647549	3.33272	1.36657	-1.44997	-2.60263	-0.156415	-37.1472	-27.2174	6.45586	6.28258	80.5255	4.48993	-63.9201	31.3482	-9.13165	-26.3938	6.24004	10.7675	-517.903	528.217	-10.3136	-22.3578	-13.6946	1.56418	5.42504	5.67246	0.848879	-0.192205	-0.150117
CBG_over_all_cannabinoids	0.263733	-0.00338554	0.0385959	0.0252534	0.00454884	0.0352204	0.104242	0.0271422	2.0149	1.82538	-0.214674	0.723216	0.0245714	-0.153931	-0.642201	-1.2548	1.13467	1.84881	0.285425	0.441964	9.35242	-10.3136	0.961228	0.860021	-0.0151632	-0.193104	-0.182678	-0.460269	-0.0894171	0.00864112	7.5607e-05
CPC1	0.534717	-0.0252078	-0.0544609	-0.146332	-0.0359254	-0.155098	0.0729919	0.0173873	-0.756507	1.4763	-0.671128	-0.300202	-2.11634	0.586071	-5.62366	-3.09014	-2.02558	1.45744	0.208986	-0.51452	21.4978	-22.3578	0.860021	1.65059	-1.72897e-11	-0.334367	-0.35551	-0.497345	-0.0239208	-0.0109615	0.00446019
CPC2	0.385156	0.0118045	-0.00359608	-0.0904369	-0.0587301	0.270284	0.191099	-0.0405266	3.23026	0.574764	0.240331	-0.0316424	-2.68758	-0.637057	7.51669	0.273494	2.6156	0.557556	-0.29459	-0.13153	13.7098	-13.6946	-0.0151632	-1.72897e-11	1.17001	-0.00799162	-0.116111	0.139514	-0.119286	0.0150805	0.00642889
leaf_Length_cm	-1.21682	0.182663	0.30083	0.281421	0.0713045	0.405183	-0.297502	0.0874967	4.94526	-3.45753	-0.178458	-0.799605	5.13597	0.161603	-6.13854	1.9164	5.79103	-3.38137	-0.048419	-0.367984	-1.37108	1.56418	-0.193104	-0.334367	-0.00799162	4.6548	4.15943	3.09432	0.455863	-0.0182558	0.0184932
leaf_Width_cm	-0.514018	0.16636	0.302051	0.185561	0.0278899	0.674455	-0.0493301	0.07216	-1.92668	-3.13219	-3.38735	-2.333	2.67846	0.845964	-0.257115	2.20079	-0.515356	-3.05722	-3.03202	-1.90514	-5.24237	5.42504	-0.182678	-0.35551	-0.116111	4.15943	8.99305	3.41305	0.965098	-0.0103935	-0.00157482
no_serration_mid_leaflet	-2.05114	0.259503	0.0448133	-0.0204569	0.0878573	0.893289	-0.00340128	0.04403	-11.9901	-3.84225	-0.986166	-0.79249	8.24704	-2.69059	-22.3458	-2.50198	-10.6059	-3.6999	-1.21542	-0.737154	-5.21219	5.67246	-0.460269	-0.497345	0.139514	3.09432	3.41305	7.95739	1.19711	-0.0555775	0.0265782
no_of_Leaflets	-0.43503	-0.00403756	-0.0180366	-0.0261612	0.00615208	-0.0737517	-0.088273	-0.00214842	-5.56522	-0.830949	-0.573123	-0.233202	0.233202	-0.0833597	-1.58103	0.640316	-4.69723	-0.844743	-0.660079	-0.0711462	-0.759462	0.848879	-0.0894171	-0.0239208	-0.119286	0.455863	0.965098	1.19711	1.09757	0.0532842	0.00343092
LPC1	0.0500797	6.77233e-05	-0.00333383	0.00922782	-0.00190479	-0.00311256	0.00638473	-0.00355201	-0.320877	-0.0169866	7.41209e-05	-0.0641091	-0.369348	-0.202925	0.356844	-0.429199	-0.345148	-0.00943074	-0.057117	-0.0684963	0.183564	-0.192205	0.00864112	-0.0109615	0.0150805	-0.0182558	-0.0103935	-0.0555775	0.0532842	0.0230755	-7.41726e-12
LPC2	0.0161223	0.000962756	-0.000495545	0.000976701	-0.00157331	0.0051818	0.00313758	-0.00205444	-0.212991	-0.0661509	-0.0165809	0.02989	0.0236266	-0.0622382	-0.0732721	-0.332178	-0.160187	-0.0612118	-0.0114051	0.03808	0.150042	-0.150117	7.5607e-05	0.00446019	0.00642889	0.0184932	-0.00157482	0.0265782	0.00343092	-7.41726e-12	0.00385659
