# Supplementary material for: Widely assumed phenotypic associations in Cannabis sativa lack a shared genetic basis
Source: PeerJ. 2021 Apr 20;9:e10672. doi: 10.7717/peerj.10672 (PMC8063869; doi:10.7717/peerj.10672)
Supplement: Supplemental Information 5 [file peerj-09-10672-s005.r]

setwd("~/Documents/projects/collaborations/cellene/Raw Data/")
alldata = read.table("data_farm_project_summer_2015_07082020.txt", header=T)

###########################################################################
###################leaf morphometric analysis + PC scores #################
###########################################################################

library(geomorph)

ldmk=readland.tps("landmarks_20012020.txt", specID="ID")

dim(ldmk)

procdata <- gpagen(ldmk, Proj=T, ProcD = T)
gpagen(ldmk)

gpa.lands <- gpagen(ldmk)

summary(gpa.lands)

#for(i in 1:dim(procdata$coords)[3]) points(procdata$coords[,,i])
#plotAllSpecimens(procdata$coords)
procdata$coords 
#procdata$Csize 

pca.lands <- plotTangentSpace(procdata$coords, label=TRUE,xlab="PC1 (70.5% explained variation)", ylab="PC2 (11.8% explained variation)")
pca.lands$pc.summary #proportion of variance PC1= 0.7045, PC2= 0.1177  = 0.8222 82% of variance

prinscores=pca.lands$pc.scores
#write.table(prinscores, file="prinscores_27082019.txt", sep="\t")


consensus <- apply(procdata$coords, c(1,2), mean)

#plotRefToTarget(consensus,procdata$coords[,,1])

#plot(consensus,asp=1, type="n")
#for(i in 1:length(procdata$coords[,,3]))
#  points(procdata$coords[,,i], pch=20)
#points(consensus, col="Red", cex=2, pch=20)

prinscores=pca.lands$pc.scores


###########################################################################
##################PC plots males vs females Fig 2 #########################
###########################################################################

library(NbClust)

alldata = read.table("data_farm_project_summer_2015_07082020.txt", header=T)
head(alldata)

leafpc <- alldata[,c(41:56)]
leafpc

par(mfrow=c(1,1))

cannsex <- alldata$sex
cannsex

shapes = c(1, 15) 
shapes <- shapes[as.numeric(alldata$sex)]

#colores = c("#cc0472","#4287f5") 
#colores <- colores[as.numeric(alldata$sex)]


#plot(leafpc[c("LPC1", "LPC2")], pch = shapes, col=colores, ylim=c(-0.4,0.4), 
#     xlab="PC1 (70.45% explained variation)", ylab="PC2 (11.77% explained variation)")
#legend("bottomleft", inset = .05, title = "Sex", pch=shapes, legend= cannsex)


plot(leafpc[c("LPC1", "LPC2")], pch = shapes, ylim=c(-0.4,0.4), 
     xlab="PC1 (70.45% explained variation)", ylab="PC2 (11.77% explained variation)")
#legend("bottomleft", inset = .05, title = "Sex", pch=shapes, legend= cannsex)


###########################################################################
##################correlations Leaf PC vs cannabinoids ####################
###########################################################################


#plot(alldata$LPC1, alldata$CBG_over_all_cannabinoids, pch=19,
#  xlab="PC1 (70.45% explained variation)", ylab="Percent CBG") 
cor.test(alldata$LPC1, alldata$CBG_over_all_cannabinoids)
#t = 0.52533, df = 97, p-value = 0.6006, cor = 0.05326311


#plot(alldata$PC1, alldata$percent_d9thc, pch=19,
     #xlab="PC1 (70.45% explained variation)", ylab="Percent THC")  
cor.test(alldata$LPC1, alldata$THC_over_all_cannabinoids)
#t = -0.52648, df = 97, p-value = 0.5998, cor = -0.05337926


#plot(alldata$LPC1, alldata$CBD_over_all_cannabinoids, pch=19,
 #    xlab="PC1 (70.45% explained variation)", ylab="Percent CBD") 
cor.test(alldata$LPC1, alldata$CBD_over_all_cannabinoids)
#t = 0.5138, df = 97, p-value = 0.6086, cor = 0.05209759


###########################################################################
##################cannabinoid pc analysis and Fig 3 #######################
###########################################################################

library(car)
library(NbClust)

threecann = read.table("threecannabinoids_27082019.txt", sep="\t", header=T)
head(threecann)
tail(threecann)

pcacann = prcomp(threecann, scale. = TRUE)
pcacann
summary(pcacann) #Proportion of Variance PC1=0.5502 PC2=0.3900 = 94%

pcaMatrix <- paste(pcacann$x[,1],pcacann$x[,2],pcacann$x[,3])
pcaMatrix
head(pcaMatrix)
#write.table(pcaMatrix, file = "PC_matrix_cannabinoids_27082019.txt", sep="\t", row.names = F)
pcacann$rotation


cannapc <- alldata[c(1:100),c(34:36)]
cannapc

plot(cannapc$CPC1, cannapc$CPC2, pch = shapes,
    xlab="PC1 (55% explained variation)", ylab="PC2 (39% explained variation)")


km3 = kmeans(cannapc, 2, nstart=100)
km3
#plot(cannapc, col =(km3$cluster +1) , pch=19, cex=2)

plot(cannapc[c("CPC1", "CPC2")],  pch=(km3$cluster+16), 
     xlab="PC1 (55% explained variation)", ylab="PC2 (39% explained variation)")
#points(km3$centers[,c("CPC1", "CPC2")], col=1, pch=19, cex=2)


###########################################################################
##################cannabinoid vs. leaf ps graph Fig 4 #####################
###########################################################################


plot(alldata$LPC1, alldata$CPC1,pch = shapes, na.rm=T,
     xlab="Leaf Shape PC1 (70.45% explained variation)", ylab="Cannabinoid PC1 (55% explained variation)")
cor.test(alldata$LPC1, alldata$CPC1, na.rm=T)

var(alldata$LPC1, na.rm=T)
var(alldata$CPC1, na.rm=T)
cov(alldata$LPC1,alldata$CPC1, use="complete.obs")


###########################################################################
################# leaf shape (PC1) vs 3 leaf traits Fig S1 ################
###########################################################################

alldata = alldata[-c(29,282),]
dim(gpa.lands$coords)

###############################Leaf length (Fig S1A) #######################

cor.test(alldata$LPC1, alldata$leaf_Length_cm)
#plot(alldata$LPC1, alldata$leaf_Length_cm)
plot(alldata$leaf_Length_cm, alldata$LPC1, pch=19,
     xlab="Leaf length (cm)", ylab="PC1 (70.5% explained variation)")
var(alldata$leaf_Length_cm, na.rm=T)
var(alldata$LPC1, na.rm=T)
cov(alldata$LPC1,alldata$leaf_Length_cm, use="complete.obs")


length(alldata$leaf_Length_cm)

PredLeafLen<-shape.predictor(gpa.lands$coords,x=alldata$leaf_Length_cm,
                             Intercept = T,predmin=min(alldata$leaf_Length_cm),
                             predmax=max(alldata$leaf_Length_cm))

LeafLen<-alldata$leaf_Length_cm

PredLeafLen<-shape.predictor(gpa.lands$coords,x=LeafLen,
                             Intercept = T,predmin=min(LeafLen),
                             predmax=max(LeafLen))

# graph merging  scatterplot with shapes at the extremes
# Divide plotting window in grid to order and  locate plotted items
PlotGrid<-matrix(c(2,3,1,1,1,1),ncol = 2,nrow = 3,byrow = T)
layout(PlotGrid,widths = c(1,1),heights = c(0.8,1,1))
par(mar=c(4,4,1,1)) 

xlab<-paste("Leaf length (cm)")
ylab<-paste("PC1 ", "(", round(pca.lands$pc.summary$importance[2,1]*100,1), 
            "% explained variation)", sep = "")

plot(LeafLen,alldata$LPC1, pch=shapes,xlab = xlab,ylab = ylab)

plotRefToTarget(consensus,PredLeafLen$predmin,mag = 3)#TPS grid w/ min leaf length (magnification 3X)
plotRefToTarget(consensus,PredLeafLen$predmax,mag = 3)#TPS grid w/ max sleaf length (magnification 3X)


###############################Serration mid leaflet (Fig S1B) #######################

cor.test(alldata$LPC1, alldata$no_serration_mid_leaflet)
#plot(alldata$LPC1, alldata$no_serration_mid_leaflet)
par(mfrow = c(1,1))
plot(alldata$no_serration_mid_leaflet, alldata$LPC1, pch=19,
     xlab="Number of serration of the middle leaflet", ylab="PC1 (70.5% explained variation)")
var(alldata$no_serration_mid_leaflet, na.rm=T)
var(alldata$LPC1, na.rm=T)
cov(alldata$LPC1,alldata$no_serration_mid_leaflet, use="complete.obs")

length(alldata$no_serration_mid_leaflet)

PredSerrNum<-shape.predictor(gpa.lands$coords,x=alldata$no_serration_mid_leaflet,
                             Intercept = T,
                             predmin=min(alldata$no_serration_mid_leaflet),
                             predmax=max(alldata$no_serration_mid_leaflet))

SerrNum<-alldata$no_serration_mid_leaflet

PredSerrNum<-shape.predictor(gpa.lands$coords,x=SerrNum,
                             Intercept = T,predmin=min(SerrNum),
                             predmax=max(SerrNum))

# graph merging  scatterplot with shapes at the extremes
# Divide plotting window in grid to order and  locate plotted items
PlotGrid<-matrix(c(2,3,1,1,1,1),ncol = 2,nrow = 3,byrow = T)
layout(PlotGrid,widths = c(1,1),heights = c(0.8,1,1))
par(mar=c(4,4,1,1)) 

xlab<-paste("Number of serration of the middle leaflet")
ylab<-paste("PC1 ", "(", round(pca.lands$pc.summary$importance[2,1]*100,1), 
            "% explained variation)", sep = "")
plot(SerrNum,alldata$LPC1, pch=shapes,xlab = xlab,ylab = ylab)

plotRefToTarget(consensus,PredSerrNum$predmin,mag = 3)#TPS grid w/ min serration number (magnification 3X)
plotRefToTarget(consensus,PredSerrNum$predmax,mag = 3) #TPS grid w/ max serration number (magnification 3X)


###############################Number of leaflets (Fig S1C) #######################


cor.test(alldata$LPC1, alldata$no_of_Leaflets)
#plot(alldata$LPC1, alldata$no_of_Leaflets)
par(mfrow = c(1,1))
plot(alldata$no_of_Leaflets, alldata$LPC1, pch=19, 
     xlab="Number of leaflets", ylab="PC1 (70.5% explained variation)")
var(alldata$no_of_Leaflets, na.rm=T)
var(alldata$LPC1, na.rm=T)
cov(alldata$LPC1,alldata$no_of_Leaflets, use="complete.obs")


length(alldata$no_of_Leaflets)

PredNumLeaf<-shape.predictor(gpa.lands$coords,x=alldata$no_of_Leaflets,
                             Intercept = T,
                             predmin=min(alldata$no_of_Leaflets),
                             predmax=max(alldata$no_of_Leaflets))

NumLeaf<-alldata$no_of_Leaflets

PredNumLeaf<-shape.predictor(gpa.lands$coords,x=NumLeaf,
                             Intercept = T,predmin=min(NumLeaf),
                             predmax=max(NumLeaf))

# graph merging  scatterplot with shapes at the extremes
# Divide plotting window in grid to order and  locate plotted items
PlotGrid<-matrix(c(2,3,1,1,1,1),ncol = 2,nrow = 3,byrow = T)
layout(PlotGrid,widths = c(1,1),heights = c(0.8,1,1))
par(mar=c(4,4,1,1)) 


xlab<-paste("Number of leaflets")
ylab<-paste("PC1 ", "(", round(pca.lands$pc.summary$importance[2,1]*100,1), 
            "% explained variation)", sep = "")

plot(NumLeaf,alldata$LPC1, pch=shapes,xlab = xlab,ylab = ylab)


plotRefToTarget(consensus,PredNumLeaf$predmin,mag = 3)# TPS grid  minimum leaflet number (magnification 3X)
plotRefToTarget(consensus,PredNumLeaf$predmax,mag = 3)# TPS grid of maximum leaflet number (magnification 3X)


###########################################################################
################# cannabinoids vs cannabinoids Fig S2 #####################
###########################################################################


par(mfrow = c(1,1))
plot(alldata$CBG_over_all_cannabinoids, alldata$CBD_over_all_cannabinoids, pch = shapes,
     xlab="Percent CBG", ylab="Percent CBD")
cor.test(alldata$CBD_over_all_cannabinoids, alldata$CBG_over_all_cannabinoids)
var(alldata$CBG_over_all_cannabinoids, na.rm=T)
var(alldata$CBD_over_all_cannabinoids, na.rm=T)
cov(alldata$CBD_over_all_cannabinoids, alldata$CBG_over_all_cannabinoids, use="complete.obs")


plot(alldata$THC_over_all_cannabinoids, alldata$CBG_over_all_cannabinoids, pch = shapes,
     xlab="Percent THC", ylab="Percent CBG")
cor.test(alldata$THC_over_all_cannabinoids, alldata$CBG_over_all_cannabinoids)
var(alldata$CBG_over_all_cannabinoids, na.rm=T)
var(alldata$THC_over_all_cannabinoids, na.rm=T)
cov(alldata$THC_over_all_cannabinoids, alldata$CBG_over_all_cannabinoids, use="complete.obs")


plot(alldata$THC_over_all_cannabinoids, alldata$CBD_over_all_cannabinoids, pch = shapes,
     xlab="Percent THC", ylab="Percent CBD")
#abline(lm(alldata$THC_over_all_cannabinoids ~ alldata$CBD_over_all_cannabinoids))
cor.test(alldata$THC_over_all_cannabinoids, alldata$CBD_over_all_cannabinoids)
var(alldata$THC_over_all_cannabinoids, na.rm=T)
var(alldata$CBD_over_all_cannabinoids, na.rm=T)
cov(alldata$THC_over_all_cannabinoids,alldata$CBD_over_all_cannabinoids, use="complete.obs")


###########################################################################
#within time point: initial timepoint (it) & delta correlations (Table S2)#
###########################################################################

library(Hmisc)

itcoranddelta <-rcorr(as.matrix(alldata[, c(5:12,22:25)]))

itcoranddeltap= signif(itcoranddelta$P, 3)
#write.table(itcoranddeltap, file="correlation_it_delta_pval_03092019.txt", sep="\t")

itcoranddeltar= signif(itcoranddelta$r, 3)
#write.table(itcoranddeltar, file="correlation_it_delta_r_03092019.txt", sep="\t")


###########################################################################
#within time point: final timepoint (ft) & delta correlations (Table S3)###
###########################################################################

ftcoranddelta<-rcorr(as.matrix(alldata[,c(14:25,37:40)]))

ftcoranddeltap= signif(ftcoranddelta$P, 3)
#write.table(ftcoranddeltap, file="correlation_ft_delta_pval_03092019.txt", sep="\t")

ftcoranddeltar= signif(ftcoranddelta$r, 3)
#write.table(ftcoranddeltar, file="correlation_ft_delta_r_03092019.txt", sep="\t")


###########################################################################
####between time poinst: initial vs final timepoints (Table S4) ###########
###########################################################################

itvsftcors <-rcorr(as.matrix(alldata[, c(5:12,14:21,37:40)]))

itvsftcorsp= signif(itvsftcors$P, 3)
#write.table(itvsftcorsp, file="correlations_it_ft_pval_03092019.txt", sep="\t")

itvsftcorsr= signif(itvsftcors$r, 3)
#write.table(itvsftcorsr, file="correlations_it_ft_r_03092019.txt", sep="\t")


###########################################################################
############### sex t-tests and stats (Table S5) ##########################
###########################################################################

manyttest=lapply(alldata[,c(5:12,14:25,37:40)], function(x) t.test(x ~ alldata$sex, var.equal = TRUE))
manyttest #bud_count_main_cola_ft significantly different btn. males and females

#t.test(alldata$bud_count_main_cola_ft~alldata$sex)

aggregate(alldata$bud_count_main_cola_ft, by=list(meansex=alldata$sex), mean, na.rm=T)
#meansex         WTF???
#F 24.78947
#M 35.75000

head(alldata)
inner_node_vs_sexIT=t.test(alldata$node_length_ratio_IT~alldata$sex)
inner_node_vs_sexFT=t.test(alldata$node_length_ratio_FT~alldata$sex)


###########################################################################
############### sex correlations and stats (Table S6) #####################
###########################################################################

library(dplyr)
library(Hmisc)
head(alldata)

OnlyMales =subset(alldata, sex=="M")
OnlyFemales =subset(alldata, sex=="F")


MaleCorrelations=rcorr(as.matrix(OnlyMales[,c(5:12,14:25,37:40,57:58)]))
MaleCorrelationsp= signif(MaleCorrelations$P, 3)

write.table(MaleCorrelationsp, file="correlations_males_07082020.txt", sep="\t")


FemaleCorrelations=rcorr(as.matrix(OnlyFemales[,c(5:12,14:25,37:40,57:58)]))
FemaleCorrelationsp=signif(FemaleCorrelations$P, 3)


write.table(FemaleCorrelationsp, file="correlations_females_07082020.txt", sep="\t")


###########################################################################
############### Leaf shape Manovas and stats (Table S7) ###################
###########################################################################
library(plsdepot)

############### Initial time point ########################################

############### Individual MANOVAs  it leaf shape


mv1it= manova(cbind(LPC1, LPC2) ~ Height_cm_it, data=alldata)
summary(mv1it, test="W")

mv2it= manova(cbind(LPC1, LPC2) ~ Stalk_Diameter_mm_it, data=alldata)
summary(mv2it, test="W")

mv3it= manova(cbind(LPC1, LPC2) ~ FELL_Length_cm_it, data=alldata)
summary(mv3it, test="W")

mva4it= manova(cbind(LPC1, LPC2) ~ FELL_Width_cm_it, data=alldata)
summary(mva4it, test="W")

mv5it= manova(cbind(LPC1, LPC2) ~ FELL_Center_Leaf_Width_cm_it, data=alldata)
summary(mv5it, test="W")

mv6it= manova(cbind(LPC1, LPC2) ~ no_branches_it, data=alldata)
summary(mv6it, test="W")

mv7it= manova(cbind(LPC1, LPC2) ~ no_nodes_it, data=alldata)
summary(mv7it, test="W")

mv8it= manova(cbind(LPC1, LPC2) ~ petiole_length_cm_it, data=alldata)
summary(mv8it, test="W")

############### MANOVA models it leaf shape

##all
mvallit1= manova(cbind(LPC1, LPC2) ~ Height_cm_it+Stalk_Diameter_mm_it
                 +FELL_Length_cm_it+FELL_Width_cm_it+FELL_Center_Leaf_Width_cm_it
                 +no_branches_it+no_nodes_it+petiole_length_cm_it, data=alldata)
summary(mvallit1, test="W")


Mregallit <- lm(cbind(LPC1, LPC2) ~ Height_cm_it+Stalk_Diameter_mm_it
                +FELL_Length_cm_it+FELL_Width_cm_it+FELL_Center_Leaf_Width_cm_it
                +no_branches_it+no_nodes_it+petiole_length_cm_it, data=alldata)
summary(Mregallit)


##leaf
mvleafit=manova(cbind(LPC1, LPC2) ~ FELL_Length_cm_it*FELL_Width_cm_it
                *FELL_Center_Leaf_Width_cm_it, data=alldata)
summary(mvleafit, test="W")


Mregleafit <- lm(cbind(LPC1, LPC2) ~ FELL_Length_cm_it*FELL_Width_cm_it
                 *FELL_Center_Leaf_Width_cm_it, data=alldata)
summary(Mregleafit)


##plant
mvplantit= manova(cbind(LPC1, LPC2) ~ 
                    Height_cm_it*Stalk_Diameter_mm_it*no_branches_it
                  *no_nodes_it*petiole_length_cm_it, data=alldata)
summary(mvplantit, test="W")

Mregplantit <- lm(cbind(LPC1, LPC2) ~ Height_cm_it*Stalk_Diameter_mm_it*no_branches_it
                  *no_nodes_it*petiole_length_cm_it, data=alldata)
summary(Mregplantit)


############### Final time point ########################################

############### Individual MANOVAs ft leaf shape

mv1ft= manova(cbind(LPC1, LPC2) ~ Height_cm_ft, data=alldata)
summary(mv1ft, test="W")

mv2ft= manova(cbind(LPC1, LPC2) ~ Stalk_Diameter_mm_ft, data=alldata)
summary(mv2ft, test="W")

mv3ft= manova(cbind(LPC1, LPC2) ~ no_branches_ft, data=alldata)
summary(mv3ft, test="W")

mva4ft= manova(cbind(LPC1, LPC2) ~ no_nodes_main_branch_ft, data=alldata)
summary(mva4ft, test="W")

mv5ft= manova(cbind(LPC1, LPC2) ~ bud_count_main_cola_ft, data=alldata)
summary(mv5ft, test="W")

mv6ft= manova(cbind(LPC1, LPC2) ~ bud_width_biggest_bud_mm_ft, data=alldata)
summary(mv6ft, test="W")

mv7ft= manova(cbind(LPC1, LPC2) ~ length_of_longest_side_branch_cm_ft, data=alldata)
summary(mv7ft, test="W")

mv8ft= manova(cbind(LPC1, LPC2) ~ Bud_count_longest_side_branch_ft, data=alldata)
summary(mv8ft, test="W")

mv9ft= manova(cbind(LPC1, LPC2) ~ leaf_Length_cm, data=alldata)
summary(mv9ft, test="W")

mv10ft= manova(cbind(LPC1, LPC2) ~ leaf_Width_cm, data=alldata)
summary(mv10ft, test="W")

mv11ft= manova(cbind(LPC1, LPC2) ~ no_serration_mid_leaflet, data=alldata)
summary(mv11ft, test="W")

mv12ft= manova(cbind(LPC1, LPC2) ~ no_of_Leaflets, data=alldata)
summary(mv12ft, test="W")


head(alldata)

############### MANOVA models ft leaf shape

##all
mvallft= manova(cbind(LPC1, LPC2) ~ Height_cm_ft+Stalk_Diameter_mm_ft+no_branches_ft+no_nodes_main_branch_ft
                +bud_count_main_cola_ft+bud_width_biggest_bud_mm_ft+length_of_longest_side_branch_cm_ft
                +Bud_count_longest_side_branch_ft+leaf_Length_cm+leaf_Width_cm+no_serration_mid_leaflet
                +no_of_Leaflets, data=alldata)
summary(mvallft, test="W")

Mregallft= lm(cbind(LPC1, LPC2) ~ Height_cm_ft+Stalk_Diameter_mm_ft+no_branches_ft+no_nodes_main_branch_ft
              +bud_count_main_cola_ft+bud_width_biggest_bud_mm_ft+length_of_longest_side_branch_cm_ft
              +Bud_count_longest_side_branch_ft+leaf_Length_cm+leaf_Width_cm+no_serration_mid_leaflet
              +no_of_Leaflets, data=alldata)
summary(Mregallft)


##leaf
mvleafft= manova(cbind(LPC1, LPC2) ~ leaf_Length_cm*leaf_Width_cm*no_serration_mid_leaflet
                 *no_of_Leaflets, data=alldata)
summary(mvleafft, test="W")

Mregleafft= lm(cbind(LPC1, LPC2) ~ leaf_Length_cm*leaf_Width_cm*no_serration_mid_leaflet
               *no_of_Leaflets, data=alldata)
summary(Mregleafft)


##buds
mvbudsft= manova(cbind(LPC1, LPC2) ~ bud_count_main_cola_ft*bud_width_biggest_bud_mm_ft
                 *Bud_count_longest_side_branch_ft, data=alldata)
summary(mvbudsft, test="W")

Mregbudsft= lm(cbind(LPC1, LPC2) ~ bud_count_main_cola_ft*bud_width_biggest_bud_mm_ft
               *Bud_count_longest_side_branch_ft, data=alldata)
summary(Mregbudsft)


############### Deltas ########################################

############### Individual MANOVAs delta leaf shape

mv1delta= manova(cbind(LPC1, LPC2) ~ delta_height_ft_it, data=alldata)
summary(mv1delta, test="W")

mv2delta = manova(cbind(LPC1, LPC2) ~ delta_stalk_diam_ft_it, data=alldata)
summary(mv2delta, test="W")

mv3delta = manova(cbind(LPC1, LPC2) ~ delta_no_branches_ft_it, data=alldata)
summary(mv3delta, test="W")

mv4delta = manova(cbind(LPC1, LPC2) ~ delta_no_nodes_ft_it, data=alldata)
summary(mv4delta, test="W")

############### MANOVA model delta leaf shape

mvalldelta= manova(cbind(LPC1, LPC2) ~ delta_height_ft_it*delta_stalk_diam_ft_it
                   *delta_no_branches_ft_it*delta_no_nodes_ft_it, data=alldata)
summary(mvalldelta, test="W")


###########################################################################
############### cannabinoid analysis and stats (Table S8) #################
###########################################################################

library(Hmisc)

cannabinoidcorrelations <-rcorr(as.matrix(alldata[, c(5:12,14:25,28:30)]))

cannabinoidcorrelationsp= signif(cannabinoidcorrelations$P, 3)
#write.table(cannabinoidcorrelationsp, file="correlation_cannabinoids_pval_06092019.txt", sep="\t")

cannabinoidcorrelationsr= signif(cannabinoidcorrelations$r, 3)
#write.table(cannabinoidcorrelationsr, file="correlation_cannabinoids_r_06092019.txt", sep="\t")


############### MANOVA models it cannabinoids

##all
mvcannallit= manova(cbind(CPC1, CPC2) ~ Height_cm_it+Stalk_Diameter_mm_it
                 +FELL_Length_cm_it+FELL_Width_cm_it+FELL_Center_Leaf_Width_cm_it
                 +no_branches_it+no_nodes_it+petiole_length_cm_it, data=alldata)
summary(mvcannallit, test="W")


Mregcannallit= lm(cbind(CPC1, CPC2) ~ Height_cm_it+Stalk_Diameter_mm_it
                    +FELL_Length_cm_it+FELL_Width_cm_it+FELL_Center_Leaf_Width_cm_it
                    +no_branches_it+no_nodes_it+petiole_length_cm_it, data=alldata)
summary(Mregcannallit)


##leaf
mvcannleafit=manova(cbind(CPC1, CPC2) ~ FELL_Length_cm_it*FELL_Width_cm_it
                *FELL_Center_Leaf_Width_cm_it, data=alldata)
summary(mvcannleafit, test="W")

Mregcannleafit=lm(cbind(CPC1, CPC2) ~ FELL_Length_cm_it*FELL_Width_cm_it
                    *FELL_Center_Leaf_Width_cm_it, data=alldata)
summary(Mregcannleafit)


##plant
mvcannplantit= manova(cbind(CPC1, CPC2) ~ 
                    Height_cm_it*Stalk_Diameter_mm_it*no_branches_it
                  *no_nodes_it*petiole_length_cm_it, data=alldata)
summary(mvcannplantit, test="W")


Mregcannplantit= lm(cbind(CPC1, CPC2) ~ 
                        Height_cm_it*Stalk_Diameter_mm_it*no_branches_it
                      *no_nodes_it*petiole_length_cm_it, data=alldata)
summary(Mregcannplantit)


############### MANOVA models ft cannabinoids

##all
mvcannallft= manova(cbind(CPC1, CPC2) ~ Height_cm_ft+Stalk_Diameter_mm_ft+no_branches_ft+no_nodes_main_branch_ft
                +bud_count_main_cola_ft+bud_width_biggest_bud_mm_ft+length_of_longest_side_branch_cm_ft
                +Bud_count_longest_side_branch_ft+leaf_Length_cm+leaf_Width_cm+no_serration_mid_leaflet
                +no_of_Leaflets, data=alldata)
summary(mvcannallft, test="W")

Mregcannallft= lm(cbind(CPC1, CPC2) ~ Height_cm_ft+Stalk_Diameter_mm_ft+no_branches_ft+no_nodes_main_branch_ft
                    +bud_count_main_cola_ft+bud_width_biggest_bud_mm_ft+length_of_longest_side_branch_cm_ft
                    +Bud_count_longest_side_branch_ft+leaf_Length_cm+leaf_Width_cm+no_serration_mid_leaflet
                    +no_of_Leaflets, data=alldata)
summary(Mregcannallft)


##plant
mvcannplantft1= manova(cbind(CPC1, CPC2) ~ Height_cm_ft+Stalk_Diameter_mm_ft+no_branches_ft
                   +no_nodes_main_branch_ft, data=alldata)
summary(mvcannplantft1, test="W")

Mregcannplantft1= lm(cbind(CPC1, CPC2) ~ Height_cm_ft+Stalk_Diameter_mm_ft+no_branches_ft
                       +no_nodes_main_branch_ft, data=alldata)
summary(Mregcannplantft1)


##leaf
mvcannleafft= manova(cbind(CPC1, CPC2) ~ leaf_Length_cm*leaf_Width_cm*no_serration_mid_leaflet
                 *no_of_Leaflets, data=alldata)
summary(mvcannleafft, test="W")


mvcannbudsft= manova(cbind(CPC1, CPC2) ~ bud_count_main_cola_ft*bud_width_biggest_bud_mm_ft
                 *Bud_count_longest_side_branch_ft, data=alldata)
summary(mvcannbudsft, test="W")


############### MANOVA model delta cannabinoids

mvcannalldelta= manova(cbind(CPC1, CPC2) ~ delta_height_ft_it+delta_stalk_diam_ft_it
                   +delta_no_branches_ft_it+delta_no_nodes_ft_it, data=alldata)
summary(mvcannalldelta, test="W")

Mregcannalldelta= lm(cbind(CPC1, CPC2) ~ delta_height_ft_it+delta_stalk_diam_ft_it
                       +delta_no_branches_ft_it+delta_no_nodes_ft_it, data=alldata)
summary(Mregcannalldelta)


############### MANOVA cannabinoids vs leaf shape
shapevscannman= manova(cbind(CPC1, CPC2) ~ LPC1*LPC2, data=alldata)
summary(shapevscannman, test="W")

cannvsshapeman= manova(cbind(LPC1, LPC2) ~ CPC1*CPC2, data=alldata)
summary(cannvsshapeman, test="W")

Mregshapevscann <- lm(cbind(alldata$THC_over_all_cannabinoids, alldata$CBD_over_all_cannabinoids, alldata$CBG_over_all_cannabinoids) ~ LPC1*LPC2, data=alldata)
summary(Mregshapevscann)


Mregshapevscann2 <- lm(cbind(LPC1,LPC2) ~ THC_over_all_cannabinoids*CBD_over_all_cannabinoids*CBG_over_all_cannabinoids, data=alldata)
summary(Mregshapevscann2)
