# Supplementary material for: Widely assumed phenotypic associations in Cannabis sativa lack a shared genetic basis
Source: PeerJ. 2021 Apr 20;9:e10672. doi: 10.7717/peerj.10672 (PMC8063869; doi:10.7717/peerj.10672)
Supplement: Supplemental Information 6 [file peerj-09-10672-s006.txt]

Plant	sex	Sample_ID	Date_initial_timepoint_ddmmyyyy	Height_cm_it	Stalk_Diameter_mm_it	FELL_Length_cm_it	FELL_Width_cm_it	FELL_Center_Leaf_Width_cm_it	no_branches_it	no_nodes_it	petiole_length_cm_it	Date_final_timepoint_ddmmyyyy	Height_cm_ft	Stalk_Diameter_mm_ft	no_branches_ft	no_nodes_main_branch_ft	bud_count_main_cola_ft	bud_width_biggest_bud_mm_ft	length_of_longest_side_branch_cm_ft	Bud_count_longest_side_branch_ft	delta_height_ft_it	delta_stalk_diam_ft_it	delta_no_branches_ft_it	delta_no_nodes_ft_it	sample_wt_g	addition_cannabinoids	CBD_over_all_cannabinoids	THC_over_all_cannabinoids	CBG_over_all_cannabinoids	THC_over_CBD	THC_over_CBG	CBD_over_CBG	CPC1	CPC2	CPC3	leaf_Length_cm	leaf_Width_cm	no_serration_mid_leaflet	no_of_Leaflets	LPC1	LPC2	LPC3	LPC4	LPC5	LPC6	LPC7	LPC8	LPC9	LPC10
1	F	AFBX_1	1062015	16.3	2.87	6.5	6	3	0	6	2.5	NA	NA	NA	NA	NA	NA	NA	NA	NA	NA	NA	NA	NA	205.6	1.639	1.574130567	96.93105552	1.494813911	61.57751938	64.84489796	1.053061224	-0.98569291	-0.801506045	0.186726004	19.4	20.7	24	9	-0.118763313	-0.03466274	-0.040048554	-0.001413215	0.010303675	-0.01570201	0.003916407	-0.002108935	0.005652313	0.004695829
2	F	AFBX_2	1062015	16.1	3.19	5.6	4	2.5	0	6	2	2092015	173	33.23	35	38	14	35	131	88	156.9	30.04	35	32	202.1	2.0818	43.75540398	53.76116822	2.483427803	1.228674937	21.64796905	17.61895551	1.261479276	0.268230727	0.315386876	16.7	17.4	23	9	0.009406767	0.003441747	0.002482389	0.007510079	0.035869139	0.017825229	-0.004635672	-0.002042632	0.010176157	-0.000925568
3	M	AFBX_3	1062015	20.3	3.39	6	5.6	2.6	0	6	1.7	NA	NA	NA	NA	NA	NA	NA	NA	NA	NA	NA	NA	NA	204.5	1.1525	0	98.34273319	1.657266811	NA	59.34031414	0	-1.168535575	0.109222966	-0.091881553	19.6	23.2	19	7	-0.11538088	0.001500853	0.071155357	-0.036400094	-0.032155257	-0.004329882	0.0174045	0.015681091	-0.002765451	0.003338083
4	F	AFBX_4	1062015	19	3.13	6.8	7.5	2.6	2	6	2.2	NA	NA	NA	NA	NA	NA	NA	NA	NA	NA	NA	NA	NA	203.1	1.2781	0	97.52758	2.472419998	NA	39.44620253	0	-0.79748097	-0.268765787	-0.338417782	19.9	20.7	19	7	0.096441938	-0.034348249	0.08720543	-0.00648521	0.015902682	-0.005688244	0.014399405	0.016812763	-0.004210333	0.013330163
5	M	AFBX_5	1062015	23.4	3.46	5.6	6.8	2.7	0	7	2.2	NA	NA	NA	NA	NA	NA	NA	NA	NA	NA	NA	NA	NA	197.6	2.1267	1.260168336	96.26181408	2.478017586	76.3880597	38.84629981	0.508538899	-0.15624589	-2.035573678	-0.193973446	20.7	26.1	22	9	0.25445468	-0.062249296	0.005621987	0.0272512	-0.027517462	0.011290307	0.028648353	0.013273957	0.009211763	-0.006445347
6	M	AFBX_6	1062015	20.1	3.12	6	6.2	2.7	0	7	2.3	NA	NA	NA	NA	NA	NA	NA	NA	NA	NA	NA	NA	NA	206.3	1.6834	46.4536058	51.90685517	1.639539028	1.117391304	31.65942029	28.33333333	0.342388794	0.968526705	0.58124397	22.2	23.2	25	9	-0.037587126	-0.07954335	0.0076427	0.00338588	0.006555336	0.002767593	0.001191874	-0.00180027	-0.00632957	-0.019012224
7	F	AFBX_7	1062015	17.6	3.33	6.3	7.1	2.6	2	6	2.2	2092015	182	33.29	44	44	22	33.54	133	50	164.4	29.96	42	38	200.6	1.645	44.22492401	52.83282675	2.94224924	1.194639175	17.95661157	15.03099174	0.881940551	0.66812265	-0.072761291	18.6	22.3	17	9	-0.04209148	0.073873004	-0.044016578	-0.025334018	0.004542504	-0.017970821	0.028404944	0.014107739	-0.005081957	0.003097553
8	F	AFBX_8	1062015	21.4	2.91	6.5	6.7	2.4	0	7	1.6	2092015	197	39.37	41	40	24	33.15	152	61	175.6	36.46	41	33	201.2	1.3596	45.33686378	51.75786996	2.905266255	1.141628812	17.81518987	15.60506329	0.44496766	1.027864939	-0.130237876	20	23	21	9	0.119907325	-0.049663188	-0.019329418	-0.005350572	0.005516174	0.018497314	-0.00908933	-0.003129125	0.015183576	-0.021936595
9	M	AFBX_9	1062015	20.3	3.17	5.8	6.7	3	0	6	1.9	NA	NA	NA	NA	NA	NA	NA	NA	NA	NA	NA	NA	NA	199.2	1.384	48.61271676	50.05057803	1.336705202	1.029577883	37.44324324	36.36756757	-0.096868815	1.361583694	0.518565837	22.1	23.3	25	9	-0.089293577	0.02735595	0.055590907	0.029582918	-0.017234341	-0.013509714	-0.005575896	-0.00341379	0.00473351	-0.009334615
10	M	AFBX_10	1062015	16	2.87	6.1	8	2.2	0	6	1.5	NA	NA	NA	NA	NA	NA	NA	NA	NA	NA	NA	NA	NA	202.7	1.5173	1.311540236	96.86943914	1.819020629	73.85929648	53.25362319	0.721014493	-0.896373047	-0.622887974	-0.008703884	24.5	28	20	9	0.342166939	-0.000570054	-0.002703973	0.016412609	0.010091289	0.002021866	0.013106272	-0.00848721	-0.001886525	0.012488726
11	M	AFBX_11	1062015	21.2	2.97	6.6	8.5	2.7	0	6	2.8	NA	NA	NA	NA	NA	NA	NA	NA	NA	NA	NA	NA	NA	206.1	1.9899	0.944771094	96.96467159	2.090557314	102.6329787	46.38221154	0.451923077	-0.4976769	-1.672441012	-0.001375829	17	17.5	21	9	0.077416119	0.02424266	-0.09067723	-0.005664252	-0.030894301	-0.032164783	0.024533087	0.008651761	0.006366568	-0.003278226
12	M	AFBX_12	1062015	23.5	2.75	6	7.2	2.4	1	7	2	NA	NA	NA	NA	NA	NA	NA	NA	NA	NA	NA	NA	NA	202.2	2.1154	45.65566796	52.46761842	1.876713624	1.149202733	27.95717884	24.32745592	0.988041061	0.478628783	0.71627723	16.8	18.4	18	7	-0.051955654	0.013443296	0.003893901	-0.008417723	-0.013425385	-0.010670485	0.031169988	0.011280842	-0.008192111	-0.011130041
13	F	AFBX_13	1062015	21.6	2.67	5.6	6	2.6	0	7	1.7	2092015	177	35.4	37	36	35	35.16	128	95	155.4	32.73	37	29	208.8	1.7601	43.25890574	52.81518096	3.9259133	1.220908852	13.45296671	11.01881331	1.556067833	0.301322423	-0.540613812	14.2	17.4	18	7	-0.171930931	-0.054246653	-0.090641224	-0.014001018	-0.000745425	0.030740312	-0.015999682	0.026652017	0.004098715	0.02919335
14	M	AFBX_14	1062015	22.6	3.52	5.6	6.7	2.5	0	8	2	NA	NA	NA	NA	NA	NA	NA	NA	NA	NA	NA	NA	NA	205	1.8284	48.0474732	49.4858893	2.466637497	1.029937393	20.06208426	19.4789357	1.021079566	0.738284685	0.26639761	16.5	17.9	21	9	0.147070896	-0.040920819	0.03595742	-0.04559454	-0.008699709	0.013370457	-0.003459329	0.003071176	0.003884919	-0.009298876
15	M	AFBX_15	1062015	23.6	3.21	5.3	6.4	2.4	2	8	2.2	NA	NA	NA	NA	NA	NA	NA	NA	NA	NA	NA	NA	NA	203	2.5531	44.57326388	52.35595942	3.070776703	1.174604569	17.0497449	14.51530612	2.416215953	-0.353282954	0.095983798	14.5	17.4	18	7	-0.028482168	-0.039094838	0.031843682	-0.035980428	0.019346691	0.033083556	-0.001276886	0.031236056	-0.002565792	0.017075699
16	F	AFBX_16	1062015	21.7	2.87	6.5	7	3	0	6	2.2	NA	NA	NA	NA	NA	NA	NA	NA	NA	NA	NA	NA	NA	206	1.5591	3.264703996	94.06067603	2.674619973	28.81139489	35.16786571	1.220623501	-0.422587766	-0.784236596	-0.354066092	18.7	20.1	24	9	0.192022026	-0.059150978	0.056684246	0.010369969	0.037201593	0.026669862	-0.009219554	0.005457151	-0.011385492	-0.000291691
17	F	AFBX_17	1062015	19.4	3.37	5.6	5.8	2.9	0	7	2.4	NA	NA	NA	NA	NA	NA	NA	NA	NA	NA	NA	NA	NA	200.5	2.5013	1.719106065	96.43785232	1.843041618	56.09767442	52.32537961	0.932754881	-0.345709466	-2.623706249	0.323093989	24	24.6	23	9	-0.106163478	-0.015381311	-0.001321159	0.035573999	0.015427338	-0.006290853	-0.016419588	0.012238124	-0.000756078	0.004051313
18	M	AFBX_18	1062015	22.4	3.12	6.1	7.5	2.6	2	7	2	NA	NA	NA	NA	NA	NA	NA	NA	NA	NA	NA	NA	NA	208.6	1.1877	0	98.54340322	1.456596784	NA	67.65317919	0	-1.224389302	0.063565832	-0.010772863	19.6	23	21	7	-0.222843848	-0.036657748	0.004985083	-0.020291668	-0.001754348	0.007021855	0.034603858	0.013207449	0.003135801	-0.010009895
19	F	AFBX_19	1062015	18.7	2.93	5.7	6.5	2.4	0	7	1.8	NA	NA	NA	NA	NA	NA	NA	NA	NA	NA	NA	NA	NA	208.2	1.9232	0	98.28410982	1.715890183	NA	57.27878788	0	-0.784603262	-1.496365525	0.174066911	18.2	19.8	20	9	0.184556237	0.020593142	-0.039872755	-0.00722394	-0.019217475	-0.023912785	-0.004000389	0.011865696	0.00857898	-0.005580612
20	F	AFBX_20	1062015	19.2	2.88	6	6.7	2.8	2	7	1.7	NA	NA	NA	NA	NA	NA	NA	NA	NA	NA	NA	NA	NA	202.3	1.3955	0	96.51021139	3.489788606	NA	27.6550308	0	-0.287404848	-0.683636151	-0.722257741	17	17.6	24	9	0.167246922	-0.016789408	-0.077109019	-0.007221707	-0.003883549	0.019792194	0.01914243	0.000410923	-0.011255083	0.001929245
21	M	AFBX_21	1062015	25	2.72	6.3	7.1	2.7	0	7	2.7	NA	NA	NA	NA	NA	NA	NA	NA	NA	NA	NA	NA	NA	199.1	1.795	43.62116992	51.84401114	4.534818942	1.188505747	11.43243243	9.619164619	1.960540406	0.149915664	-0.846423557	16.9	18.3	18	9	0.089066991	0.064944452	-0.013660191	-0.053731785	-0.025162094	-0.011712764	0.001538027	0.009500879	-0.002581046	0.001196322
22	F	AFBX_22	1062015	24	2.73	6.2	5	2.7	0	8	2.2	NA	NA	NA	NA	NA	NA	NA	NA	NA	NA	NA	NA	NA	206.2	2.3243	44.47360496	52.21356968	3.312825367	1.17403502	15.76103896	13.42467532	2.213848943	-0.168113639	-0.121475635	18.2	27.5	22	9	0.267149564	-0.137650576	-0.0297604	-0.013812905	-0.000298583	0.004865877	-0.000178303	0.019812472	-0.004498771	-0.00231171
23	M	AFBX_23	1062015	25.4	2.83	6	6.9	2.6	0	7	1.7	NA	NA	NA	NA	NA	NA	NA	NA	NA	NA	NA	NA	NA	205	1.3982	43.9136032	52.52467458	3.561722214	1.196091205	14.74698795	12.32931727	0.749741227	0.832298784	-0.390336569	19.6	18.3	20	7	-0.032631063	-0.026713876	-0.072805003	0.051944523	0.026564184	-0.011172994	-0.010491153	0.007085806	0.014305563	-0.004842257
24	M	AFBX_24	1062015	24.4	3.18	5.4	7.3	2.4	2	8	1.5	NA	NA	NA	NA	NA	NA	NA	NA	NA	NA	NA	NA	NA	201.8	1.3938	2.927249247	95.33649017	1.736260583	32.56862745	54.90909091	1.685950413	-0.959060435	-0.30007503	-0.005828672	18	21	26	9	0.153442864	0.001384238	-0.00229086	-0.016677201	-0.029769502	0.00054409	0.022841013	-0.006668925	0.011219246	-0.001592602
25	F	AFBX_25	1062015	24.2	3.31	5.8	5.8	2.6	2	8	1.7	NA	NA	NA	NA	NA	NA	NA	NA	NA	NA	NA	NA	NA	208.1	0.9353	0	97.60504651	2.394953491	NA	40.75446429	0	-1.059198383	0.479680566	-0.371247197	18.5	24.1	22	9	0.468578226	-0.147922249	0.04751203	0.097656867	-0.000206537	0.013165543	0.002246953	-0.005862472	-0.010455618	-0.002429771
26	M	AFBX_26	1062015	21.7	3.47	5.6	6.4	2.3	0	7	1.9	NA	NA	NA	NA	NA	NA	NA	NA	NA	NA	NA	NA	NA	207.9	1.8204	1.549110086	95.80861349	2.642276423	61.84751773	36.25987526	0.586278586	-0.278683889	-1.404472067	-0.325025568	14	13.2	16	7	0.121347406	-0.083211532	-0.012814283	-8.33E-05	0.018427227	-0.027082458	0.025312409	0.016881621	-0.016890308	0.00143084
27	F	AFBX_27	1062015	24.6	3.06	5.7	6.2	2.6	0	8	1.7	NA	NA	NA	NA	NA	NA	NA	NA	NA	NA	NA	NA	NA	201.7	1.1479	45.22170921	52.69622789	2.082062897	1.165286072	25.30962343	21.71966527	-0.174731897	1.35979569	0.07323681	15	15.7	21	7	0.086725547	-0.071816927	0.016797004	-0.003560736	0.005693352	0.012521007	0.005828119	0.003673498	0.01113379	0.006499445
28	F	AFBX_28	1062015	22.1	3.21	5.4	7	2.5	0	7	1.5	NA	NA	NA	NA	NA	NA	NA	NA	NA	NA	NA	NA	NA	207.9	1.337	0	98.07778609	1.922213912	NA	51.0233463	0	-0.977990164	-0.312337868	-0.120900472	18	19	23	9	-0.040280207	-0.095832039	-0.013898	-0.011559216	0.033918007	-0.006899145	-0.042687524	0.0020677	-0.004333262	0.008065619
29	NA	AFBX_29	1062015	21	3.25	5.9	6.4	2.7	0	7	1.9	NA	NA	NA	NA	NA	NA	NA	NA	NA	NA	NA	NA	NA	202.6	1.654	1.904474002	98.095526	0	51.50793651	NA	NA	-1.715508795	-0.536977192	0.896824928	NA	NA	NA	NA	NA	NA	NA	NA	NA	NA	NA	NA	NA	NA
30	F	AFBX_30	1062015	19.1	2.83	6.6	7.2	2.8	2	7	1.7	NA	NA	NA	NA	NA	NA	NA	NA	NA	NA	NA	NA	NA	202.1	2.014	1.226415094	95.38728898	3.386295929	77.77732794	28.1686217	0.362170088	0.312628321	-2.005307932	-0.730671681	15.8	19.4	18	7	-0.018149612	-0.084024308	0.120949932	-0.027362936	-0.011728137	0.009256973	0.013390953	0.001699561	0.012150637	0.012021671
31	F	AFBX_31	1062015	22.4	2.62	6.5	6.9	2.6	2	7	2.1	NA	NA	NA	NA	NA	NA	NA	NA	NA	NA	NA	NA	NA	199.6	1.6869	0	97.27310451	2.726895489	NA	35.67173913	0	-0.382029796	-1.200282754	-0.396378563	17.2	18.4	19	9	0.259813757	-0.112305149	-0.032196907	-0.003407595	0.025349146	-0.022643615	-0.001540842	-0.002993803	-0.016525175	-0.001863016
32	F	AFBX_32	1062015	23.9	2.58	5.6	6.2	2.4	0	7	2.3	2092015	196	37.57	44	40	21	23.05	135	49	172.1	34.99	44	33	205.8	1.9336	45.88332644	50.32581713	3.790856434	1.096821461	13.27557981	12.10368349	1.880503495	0.241895732	-0.437156772	16.5	15.3	20	7	-0.014740408	-0.035011543	0.058408106	0.02032708	0.029237147	0.022478961	-0.018688371	0.010480836	-0.009315103	-0.008687416
33	M	AFBX_33	1062015	25.5	2.66	5.9	6.5	2.9	0	8	2.2	NA	NA	NA	NA	NA	NA	NA	NA	NA	NA	NA	NA	NA	208.2	1.736	0	98.15092166	1.849078341	NA	53.08099688	0	-0.803221976	-1.134519521	0.039334306	16.2	18.3	17	9	0.124870867	0.04640155	0.006662034	-0.03465749	0.005113347	-0.007006698	0.004475771	0.010897115	0.002872552	-0.010044655
34	M	AFBX_34	1062015	24.2	2.68	6	7.2	2.6	0	7	2	NA	NA	NA	NA	NA	NA	NA	NA	NA	NA	NA	NA	NA	202.2	2.1751	0	97.60930532	2.390694681	NA	40.82884615	0	-0.223372163	-2.185461813	-0.148468936	20.2	21	18	9	0.205680642	-0.005340327	0.02017008	-0.027667558	-0.021294426	-0.012180276	0.022449304	0.010899905	0.011436043	-0.00180615
35	F	AFBX_35	1062015	23.6	3.01	5.3	5.9	2.3	0	7	2.4	2092015	176	32.27	42	43	32	33.03	129	55	152.4	29.26	42	36	201.6	2.5349	44.38044893	52.1716833	3.447867766	1.175555556	15.13157895	12.87185355	2.667052853	-0.453860475	-0.182138045	16.7	17.2	20	7	-0.130562249	-0.11752158	0.065113504	0.039686723	-0.026367328	-0.008485894	0.004529891	0.003484452	-0.008622054	-0.014434759
36	F	AFBX_36	1062015	25.6	2.96	5.4	6.1	2.5	0	8	1.6	NA	NA	NA	NA	NA	NA	NA	NA	NA	NA	NA	NA	NA	206.3	1.367	45.90343819	50.65837601	3.438185808	1.103585657	14.73404255	13.35106383	0.688841744	0.956443578	-0.329804141	17.2	18	21	9	0.171650869	-0.082764008	0.019877264	-0.024953694	-0.01280969	0.02246645	-0.020752419	0.006209111	-0.001801916	-0.002018472
37	F	AFBX_37	1062015	23.6	3.16	4.9	5	2.7	0	7	2.1	NA	NA	NA	NA	NA	NA	NA	NA	NA	NA	NA	NA	NA	203.1	1.7549	1.521454214	97.06535985	1.413185937	63.79775281	68.68548387	1.076612903	-0.980446416	-1.020362283	0.277955973	14.9	16.1	22	9	-0.054217914	-0.067264576	-0.039646543	0.010095774	0.058997127	0.010816007	-0.016270994	0.011319002	-0.014206981	0.004018139
38	M	AFBX_38	1062015	24.7	3.03	5.4	6	2.7	2	8	2.2	NA	NA	NA	NA	NA	NA	NA	NA	NA	NA	NA	NA	NA	203.3	1.0904	0	98.3217168	1.678283199	NA	58.58469945	0	-1.189825973	0.234957815	-0.122374196	18.9	18	22	9	0.093709897	0.038038056	-0.04342215	0.008892177	0.019556517	0.041388608	-0.019042337	0.003583849	0.004727497	-0.01363525
39	M	AFBX_39	1062015	23.3	3.06	6.4	7.1	2.6	0	8	1.6	NA	NA	NA	NA	NA	NA	NA	NA	NA	NA	NA	NA	NA	201.2	0.7293	0	98.49170437	1.508295626	NA	65.3	0	-1.393443658	0.996181537	-0.224679996	12.5	15.4	20	9	0.192379908	-0.196701766	-0.21449134	0.000806825	-0.090847145	0.046314162	0.066804078	-0.132926671	-0.01446873	0.005567819
40	F	AFBX_40	1062015	23	2.99	5.8	6.5	2.5	2	8	1.8	NA	NA	NA	NA	NA	NA	NA	NA	NA	NA	NA	NA	NA	199.6	1.6519	49.51268237	48.14456081	2.342756825	0.97236826	20.5503876	21.13436693	0.737095692	0.991193132	0.260992599	16.2	18.8	23	9	0.178004853	0.01253852	-0.060545477	4.80E-05	0.020480359	0.014503148	-0.027382386	0.001893243	-0.008261426	-0.005728387
41	F	AFBX_41	1062015	18.7	2.86	6	7.3	2.8	1	6	2.7	NA	NA	NA	NA	NA	NA	NA	NA	NA	NA	NA	NA	NA	203.4	0.5827	0	98.5069504	1.493049597	NA	65.97701149	0	-1.45610511	1.297681218	-0.285011252	17.1	21.9	24	9	-0.064372674	-0.0338443	-0.049995367	-0.031270095	-0.022401071	-1.65E-05	-0.013287326	0.006383449	-0.011129357	0.007003761
42	M	AFBX_42	1062015	22.1	2.9	6.2	8	3.1	0	6	2.8	NA	NA	NA	NA	NA	NA	NA	NA	NA	NA	NA	NA	NA	206.7	1.445	0	98.89273356	1.107266436	NA	89.3125	0	-1.275266938	-0.404943358	0.246268273	20.7	23.9	25	7	0.188667275	-0.034037096	-0.058108494	0.000377034	0.009526343	0.019225708	0.000661368	-0.005902934	0.001438174	0.001302313
43	M	AFBX_43	1062015	20.6	3.21	6.1	7.3	2.4	0	7	2	NA	NA	NA	NA	NA	NA	NA	NA	NA	NA	NA	NA	NA	200.5	1.7851	45.22995911	51.96347544	2.806565459	1.148872925	18.51497006	16.11576846	1.057478399	0.585207449	0.045946923	18.9	23.4	27	9	-0.199834169	0.006291551	0.055103569	0.031585939	-0.039558673	0.00800944	0.000749394	-0.014588453	-0.0096901	-0.001772366
44	M	AFBX_44	1062015	24.9	3.24	5.6	6.3	2.5	0	7	1.7	NA	NA	NA	NA	NA	NA	NA	NA	NA	NA	NA	NA	NA	206.3	0.9893	0	99.13069847	0.869301526	NA	114.0348837	0	-1.477599163	0.535103559	0.065827258	16.2	17.3	23	9	0.16215356	0.015446328	0.02254115	-0.009134775	0.025853763	-0.009570056	-0.011334659	-0.009049439	-0.003990854	-0.001801575
45	F	AFBX_45	1062015	24.2	3.04	5.7	5.5	2.6	1	7	2.6	NA	NA	NA	NA	NA	NA	NA	NA	NA	NA	NA	NA	NA	205.9	1.35	46.42222222	49.62222222	3.955555556	1.068932504	12.54494382	11.73595506	0.881208818	0.913634089	-0.526091031	18.1	19	21	9	0.165486956	-0.085138056	0.00258492	-0.018243802	-0.017819326	0.012627293	0.005965482	0.006340146	0.010080016	-0.01274344
46	F	AFBX_46	1062015	23.8	3.06	5.9	6.4	2.3	0	7	1.9	2092015	195	28.73	35	37	24	34.3	145	42	171.2	25.67	35	30	203.3	1.61	45.37267081	52.48447205	2.142857143	1.156741958	24.49275362	21.17391304	0.469476804	0.899343106	0.292733649	18.8	20.6	19	7	-0.013008051	-0.027193803	0.019179926	0.010874756	-0.014786108	0.00340113	-0.029596573	0.010995949	0.005893745	0.001042899
47	F	AFBX_47	1062015	21.9	3.32	6	6.4	2.5	0	7	2.2	2092015	197	32.73	42	40	20	36.53	157	61	175.1	29.41	42	33	205.7	1.2771	46.37068358	51.84402161	1.785294809	1.118034448	29.03947368	25.97368421	-0.09421406	1.312195216	0.257924499	18.5	17.5	19	9	0.093581153	0.012273712	-0.006664159	0.012329117	0.015415075	-0.003070379	0.014285473	-0.00138	0.003073933	-0.001964677
48	F	AFBX_48	1062015	22	3.2	5.6	6.3	2.6	0	6	2.2	NA	NA	NA	NA	NA	NA	NA	NA	NA	NA	NA	NA	NA	203.3	2.0734	0	100	0	NA	NA	NA	-1.786084476	-1.403407116	1.237278255	15.4	18.4	20	9	-0.076226727	-0.130459595	0.032618289	-0.013748794	0.00103806	0.004827792	-0.037322998	0.00434705	-0.006894277	-0.012468397
49	F	AFBX_49	1062015	22.7	2.9	5.7	6.6	2.6	0	7	2.1	NA	NA	NA	NA	NA	NA	NA	NA	NA	NA	NA	NA	NA	204.1	1.1097	0	97.53987564	2.460124358	NA	39.64835165	0	-0.919433712	0.096412707	-0.360761684	16.6	17.3	18	7	-0.158291556	0.016794489	0.037155165	-0.029169943	-0.030391867	0.031933354	0.000394096	0.010082606	-0.022401743	-0.016557848
50	M	AFBX_50	1062015	23.1	3.4	6	6.7	2.6	2	8	1.9	NA	NA	NA	NA	NA	NA	NA	NA	NA	NA	NA	NA	NA	201.5	1.045	43.23444976	53.86602871	2.899521531	1.245905268	18.57755776	14.91089109	-0.087212394	1.31224313	-0.235644448	17.5	14	19	7	0.167084832	0.06265724	-0.036021954	0.034362038	0.020323477	-0.003904651	-0.00261496	0.005637851	0.007275385	-0.00102244
51	M	AFBX_51	1062015	16.9	2.58	5.7	7.8	2.7	0	6	1.7	NA	NA	NA	NA	NA	NA	NA	NA	NA	NA	NA	NA	NA	201.4	2.0368	47.96249018	50.22584446	1.811665357	1.047190091	27.72357724	26.47425474	0.925371031	0.685810532	0.734830157	20.1	19	18	9	0.099775954	-0.011199799	0.08102553	0.010635718	0.016205507	-0.00547685	0.026504123	0.004097575	0.003292194	-0.011139566
52	F	AFBX_52	1062015	19.2	2.41	6.3	6.7	2.3	0	7	1.2	2092015	180	27.47	38	40	22	32.94	104	29	160.8	25.06	38	33	204.4	1.9242	45.29154973	52.40099782	2.307452448	1.15697074	22.70945946	19.62837838	0.984179176	0.548817341	0.364105268	24.4	24.6	24	9	0.062492684	0.016311009	0.02122492	0.027548953	0.006731353	0.015060572	-0.001018524	0.006117152	0.013981095	-0.01055931
53	M	AFBX_53	1062015	21.3	2.31	6.3	7.6	3.3	0	6	1.3	NA	NA	NA	NA	NA	NA	NA	NA	NA	NA	NA	NA	NA	203.2	1.2885	3.601086535	94.91656965	1.482343811	26.35775862	64.03141361	2.429319372	-1.098835868	-0.030337671	0.051782994	15.2	17	19	9	0.046259891	-0.122263927	0.035617657	-0.006385888	-0.037056045	-0.005565873	-0.024550352	0.005954278	-0.02703873	0.012058872
54	F	AFBX_54	1062015	21.7	2.62	6.6	6.4	2.2	2	7	2.1	NA	NA	NA	NA	NA	NA	NA	NA	NA	NA	NA	NA	NA	206	1.0909	40.57200477	59.42799523	0	1.464753728	NA	NA	-1.017617696	1.547441713	0.656419751	19.2	20.1	21	7	-0.081600318	0.078434869	0.018494416	-0.006614992	-0.005850923	-0.018327815	-0.005157335	0.010579731	0.00406514	-0.011018081
55	F	AFBX_55	1062015	19.3	2.03	5.1	5.9	2.2	0	6	1.5	NA	NA	NA	NA	NA	NA	NA	NA	NA	NA	NA	NA	NA	205.1	1.932	45.01552795	51.22153209	3.762939959	1.137863631	13.61210454	11.96286107	1.833872711	0.208013103	-0.431814856	17.5	19.4	18	9	0.15529279	-0.04066041	-0.053329721	0.016587041	-0.037556439	-0.006023224	0.011531882	0.021084833	0.008260654	0.007383396
56	M	AFBX_56	1062015	25.1	2.9	5.5	5.8	2.4	0	8	1.3	NA	NA	NA	NA	NA	NA	NA	NA	NA	NA	NA	NA	NA	201.6	0.981	46.61569827	51.69215087	1.692150866	1.108900066	30.54819277	27.54819277	-0.488241472	1.601904834	0.100833918	18.5	23.2	24	11	0.384961653	0.086380583	-0.037346653	0.040052853	-0.043037892	0.006872288	0.044432668	0.006118621	-0.014956789	0.027122706
57	F	AFBX_57	1062015	23.7	2.87	5.7	5.9	2.5	4	7	1.8	2092015	212	35.58	42	45	23	29.91	168	103	188.3	32.71	38	38	205.3	0.9143	48.90079843	49.62266215	1.476539429	1.014761798	33.60740741	33.11851852	-0.595327929	1.736946414	0.125553697	19	20	22	9	0.13639705	-0.078169228	0.048169992	-0.006766712	0.042954127	-0.02364799	0.010490267	-0.014817819	-0.00323371	0.001991738
58	M	AFBX_58	1062015	24.1	2.25	5.6	5.3	2.2	0	8	1.3	NA	NA	NA	NA	NA	NA	NA	NA	NA	NA	NA	NA	NA	205.9	1.043	0	100	0	NA	NA	NA	-1.739252851	0.531986817	0.355365792	16.9	18.9	20	9	0.080570276	0.07847717	0.043949744	-0.052850669	-0.01413513	-0.007961852	0.004975645	-0.012886901	-0.008049386	0.005970609
59	F	AFBX_59	1062015	21.2	2.12	5.4	4.9	2.1	0	7	1.4	NA	NA	NA	NA	NA	NA	NA	NA	NA	NA	NA	NA	NA	201.6	1.309	0	97.59358289	2.406417112	NA	40.55555556	0	-0.801899478	-0.325668465	-0.309138387	22.2	27	23	7	-0.120275281	0.063498166	0.071590463	-0.048329249	0.005849736	-0.005919515	0.005420247	0.017214361	0.011497405	0.008870139
60	M	AFBX_60	1062015	24.7	2.22	5.1	4.7	2.3	0	7	1.5	NA	NA	NA	NA	NA	NA	NA	NA	NA	NA	NA	NA	NA	204.8	0.8893	0	100	0	NA	NA	NA	-1.732267194	0.820680575	0.22381499	15.2	19.2	21	9	-0.056270442	0.001445105	0.030440992	-0.043101434	0.004119709	0.036669946	0.007604489	0.018180137	-0.003878757	0.016110702
61	M	AFBX_61	1062015	15.7	2.64	6.5	8.5	2.8	0	7	1.9	NA	NA	NA	NA	NA	NA	NA	NA	NA	NA	NA	NA	NA	201.6	1.46	0	98.45890411	1.54109589	NA	63.88888889	0	-1.080031866	-0.506996792	0.07500773	17.6	20.1	23	9	0.037977262	-0.035039491	0.024271368	-0.044137149	-0.002740928	0.036199665	-0.012273318	0.011397243	0.015532983	0.003144322
62	F	AFBX_62	1062015	18.7	2.62	6.8	6.9	2.2	4	6	1.7	2092015	202	31.98	44	38	28	24.92	154	66	183.3	29.36	40	32	203.3	0.7475	46.44816054	51.97324415	1.578595318	1.118951613	32.92372881	29.42372881	-0.802359548	1.820060629	-0.027758187	16.4	17	17	7	0.146155603	-0.042919563	-0.029095488	-0.009583537	-0.033968231	-0.049874673	-0.021653816	0.024697763	-0.002525522	-0.002470599
63	F	AFBX_63	1062015	21.1	2.81	6.8	7.1	2.7	2	8	1.7	2092015	167	30.37	37	43	27	24.73	145	39	145.9	27.56	35	35	201	1.1215	42.42532323	54.13285778	3.441818992	1.275956284	15.72797927	12.32642487	0.198730137	1.134157537	-0.391147216	14.9	21.4	21	9	0.078089876	0.059543112	-0.034462986	-0.054835425	-0.005569433	-0.017382961	-0.011358917	0.003012838	-0.005625194	-0.00626678
64	M	AFBX_64	1062015	22.1	2.78	5.9	6.9	2.8	0	8	1.7	NA	NA	NA	NA	NA	NA	NA	NA	NA	NA	NA	NA	NA	204.5	1.188	0	97.87037037	2.12962963	NA	45.95652174	0	-0.983274541	-0.02792569	-0.237099409	17.8	18.7	25	9	-0.110447944	0.055656298	-0.053708301	-0.023198842	0.002638838	0.019910925	0.014291872	0.005685472	0.006128007	-0.005650532
65	M	AFBX_65	1062015	21.8	2.65	5.6	5.5	2.4	0	8	2.1	NA	NA	NA	NA	NA	NA	NA	NA	NA	NA	NA	NA	NA	202.1	1.6936	45.17595654	52.31459613	2.509447331	1.15801856	20.84705882	18.00235294	0.763389186	0.737805687	0.158032796	17.6	21.8	26	9	0.405469299	-0.114521092	0.01986049	0.050048613	0.018678655	0.016106189	0.009974828	-0.01195837	0.014399355	0.010282578
66	M	AFBX_66	1062015	21.2	2.65	5.9	6.8	2.1	2	7	1.6	NA	NA	NA	NA	NA	NA	NA	NA	NA	NA	NA	NA	NA	200.4	0.9586	0	98.50824119	1.491758815	NA	66.03496503	0	-1.304399868	0.527980954	-0.121889277	17.5	19	22	7	-0.096964377	0.094845217	0.046626476	-0.025250397	-0.023751255	-0.010233318	-0.02310783	-0.00251558	-0.004719727	-0.000626083
67	M	AFBX_67	1062015	21.5	2.9	5.4	5.7	2.3	0	7	1.4	NA	NA	NA	NA	NA	NA	NA	NA	NA	NA	NA	NA	NA	204.4	1.1992	44.52134757	54.08605737	1.392595063	1.214834239	38.83832335	31.97005988	-0.369875645	1.382238507	0.329765095	17.1	16.9	19	7	0.132144915	-0.098518012	-0.001297386	-0.009172868	0.018060908	-0.011930982	0.008517243	0.001788198	-0.003721475	0.000993785
68	F	AFBX_68	1062015	20.6	2.48	4.8	5.2	2	0	6	1.3	NA	NA	NA	NA	NA	NA	NA	NA	NA	NA	NA	NA	NA	200.7	1.8361	0	98.00119819	1.998801808	NA	49.02997275	0	-0.669122688	-1.37482035	-0.005276179	16.1	19.6	21	9	0.077373652	-0.005588793	-0.064733829	-0.097318291	0.040029438	0.007072097	0.03914395	0.002642748	-0.014972339	-0.001521573
69	F	AFBX_69	1062015	20.8	2.21	5.3	5.1	1.8	0	6	1.6	NA	NA	NA	NA	NA	NA	NA	NA	NA	NA	NA	NA	NA	203.6	2.2468	0	97.69004807	2.309951932	NA	42.29094412	0	-0.22964503	-2.318998878	-0.084269094	19.7	26.1	24	9	0.184988163	-0.113362231	-0.201066737	-0.06678849	-0.035044645	-0.023354411	0.002232872	0.014450589	-0.031943326	-0.013858177
70	F	AFBX_70	1062015	19.3	2.48	5.1	4.9	1.8	0	6	1.7	NA	NA	NA	NA	NA	NA	NA	NA	NA	NA	NA	NA	NA	200.3	1.9358	46.78169232	51.05382787	2.164479802	1.091320671	23.58711217	21.61336516	0.964065254	0.640611333	0.464876913	17.2	18.4	22	9	0.020757932	0.077781428	-0.007513394	-0.009781785	0.009161876	-0.019955545	0.00805882	-0.007628262	-0.006592663	-0.002824351
71	F	AFBX_71	1062015	16.8	2.41	5.7	5.4	2.5	0	6	1.6	NA	NA	NA	NA	NA	NA	NA	NA	NA	NA	NA	NA	NA	203.5	1.6465	0	98.02004251	1.979957486	NA	49.50613497	0	-0.784083681	-0.972095228	-0.051429602	16.1	15.4	18	7	-0.086837688	-0.054838349	-0.000598407	0.034252876	-0.008871934	-0.00339488	0.006435489	0.009916204	0.010008539	0.020441266
72	F	AFBX_72	1062015	20.8	3.22	6.4	6.8	3.1	0	7	1.5	NA	NA	NA	NA	NA	NA	NA	NA	NA	NA	NA	NA	NA	202.4	1.0894	0	97.7051588	2.294841197	NA	42.576	0	-0.987835492	0.160683881	-0.312993615	18.3	17.5	23	7	-0.101533418	0.037189059	-0.008669736	0.06541067	-0.034437033	0.015370094	0.004016943	0.010058068	-0.021854048	0.001316174
73	F	AFBX_73	1062015	21.8	2.84	6.4	5.9	2.5	0	7	1.8	2092015	236	36.45	41	41	23	32.93	153	72	214.2	33.61	41	34	201.6	1.9283	44.47440751	50.77010839	4.755484105	1.141557836	10.67611778	9.352235551	2.386932909	-0.031211905	-0.98022658	18.1	19.6	21	7	-0.172221451	0.067780262	0.022062109	-0.023321687	-0.027382779	0.002126932	0.032074743	0.02063332	-0.001377696	0.009445855
74	F	AFBX_74	1062015	22.6	2.84	5.7	6.5	2.8	0	7	1.6	NA	NA	NA	NA	NA	NA	NA	NA	NA	NA	NA	NA	NA	206.6	3.1875	45.48078431	50.68862745	3.830588235	1.11450645	13.23259623	11.87305487	4.214289398	-1.263073872	-0.415604548	17.2	18.2	21	9	-0.109800595	0.066526964	-0.04083348	0.026819897	-0.010374968	-0.011798404	0.00616788	-0.012859926	-0.005062614	0.009997147
75	M	AFBX_75	1062015	22.2	2.84	5.3	5.6	2.4	1	7	1.8	NA	NA	NA	NA	NA	NA	NA	NA	NA	NA	NA	NA	NA	203.2	1.7811	44.82061647	51.40643423	3.772949301	1.146937242	13.625	11.87946429	1.55819033	0.375634051	-0.447145334	19.7	21	21	9	0.102748408	0.039866796	0.07216141	0.034016831	0.045695429	-0.002226377	-0.000403877	-0.009530079	0.011263073	-0.012364044
76	M	AFBX_76	1062015	23.5	3.15	6.1	6.7	2.5	2	8	1.7	NA	NA	NA	NA	NA	NA	NA	NA	NA	NA	NA	NA	NA	206.4	1.266	0	97.81200632	2.187993681	NA	44.70397112	0	-0.914481119	-0.201711016	-0.238314725	16.8	17.4	19	7	-0.085591483	0.078939932	-0.045299218	0.030492716	0.005674492	0.019745503	-0.041760541	0.005844609	-0.007706061	0.005748445
77	M	AFBX_77	1062015	23.8	3.3	6.2	5.4	2.5	0	8	1.9	NA	NA	NA	NA	NA	NA	NA	NA	NA	NA	NA	NA	NA	201.4	1.3226	0	98.04929684	1.95070316	NA	50.26356589	0	-0.97432158	-0.286427037	-0.136057627	18.3	24.1	23	9	0.108202813	-0.082301137	0.036790334	-0.049504708	0.024849374	0.012596302	-0.00462273	0.006461802	-0.013312438	0.009871701
78	F	AFBX_78	1062015	20.2	3.31	6.4	6.3	2.4	0	7	2.3	NA	NA	NA	NA	NA	NA	NA	NA	NA	NA	NA	NA	NA	204.6	2.1289	44.83066372	52.47310818	2.696228099	1.170473596	19.46167247	16.6271777	1.50228091	0.223621227	0.219817956	17.7	19.4	22	9	-0.076771693	0.038029988	-0.020121031	-0.04132593	0.009853669	0.028230773	-0.007861036	-0.004619974	0.001597248	-0.022808319
79	F	AFBX_79	1062015	20.3	2.85	5.8	6.9	2.5	0	7	1.9	NA	NA	NA	NA	NA	NA	NA	NA	NA	NA	NA	NA	NA	203.2	1.216	15.91282895	79.12006579	4.967105263	4.972093023	15.92880795	3.203642384	0.389846674	0.003815433	-1.093574684	19.5	22	19	9	0.169546851	-0.054263825	-0.024202513	-0.037107554	-0.000250588	0.006393919	-4.42E-05	0.011334573	-0.000733518	0.002408018
80	M	AFBX_80	1062015	24.1	2.47	4.6	4.3	2.2	0	7	1.8	NA	NA	NA	NA	NA	NA	NA	NA	NA	NA	NA	NA	NA	202.2	1.9403	46.21450291	51.11580683	2.669690254	1.106055537	19.14671815	17.31081081	1.247702377	0.497407183	0.183102245	18.7	19.6	23	9	-0.11818142	0.044878319	0.040528349	-0.042217153	-0.027125928	-0.02758096	-0.015682427	-0.015112087	0.003936797	0.003557072
81	F	AFBX_81	1062015	19.7	2.75	6	6.8	2.3	0	6	1.7	2092015	148	25.8	32	19	17	27.03	93	37	128.3	23.05	32	13	207.1	1.8442	47.5816072	50.37956838	2.038824423	1.058803419	24.71010638	23.33776596	0.792668221	0.791355103	0.491755015	20	22.1	23	9	0.120424153	-0.026855488	0.106473085	-0.020704012	-0.014104803	-0.013403384	0.02002292	0.002221242	0.018777892	-0.004110386
82	F	AFBX_82	1062015	17.8	3.02	5.9	7.1	2.7	0	6	2.1	NA	NA	NA	NA	NA	NA	NA	NA	NA	NA	NA	NA	NA	202.3	1.2173	0	98.25844081	1.741559188	NA	56.41981132	0	-1.108184528	-0.036359081	-0.095897787	20.5	18.5	22	9	0.08205088	0.047142337	-0.047070831	0.008321842	-0.023905224	-0.004983333	-0.017642046	-0.001061325	0.001727848	-0.006493829
83	M	AFBX_83	1062015	21.4	2.98	6.7	7.6	2.6	0	7	1.6	NA	NA	NA	NA	NA	NA	NA	NA	NA	NA	NA	NA	NA	206.2	0.834	0	97.27817746	2.721822542	NA	35.74008811	0	-1.045551989	0.666541927	-0.466446063	17.5	16.8	17	7	-0.057339215	-0.077963199	-0.025244423	0.003745212	0.020164048	0.015586255	0.005328719	0.012074026	0.002932693	-0.017651193
84	M	AFBX_84	1062015	24.5	2.27	5.88	5.7	2.5	0	8	1.7	NA	NA	NA	NA	NA	NA	NA	NA	NA	NA	NA	NA	NA	200.8	1.789	46.32755729	50.38569033	3.286752376	1.087596525	15.32993197	14.0952381	1.354525069	0.532445898	-0.184550537	17.4	19.4	18	7	-0.076717767	0.006119434	0.057919235	-0.005201158	-0.012598533	0.012556173	-0.035753399	0.013052316	-0.023389464	-0.032029342
85	M	AFBX_85	1062015	21.2	2.18	5.2	5.7	2.2	0	7	2.1	NA	NA	NA	NA	NA	NA	NA	NA	NA	NA	NA	NA	NA	204.5	1.3854	0	98.83788076	1.162119244	NA	85.04968944	0	-1.269544016	-0.294133648	0.192424741	17.3	16.9	17	7	-0.029587412	-0.007896576	0.064334504	-0.020910137	0.005585359	-0.022419278	0.015039719	0.007828773	0.008318471	-0.006890286
86	M	AFBX_86	1062015	21.5	3.42	6.1	6.1	2.3	0	7	2.2	NA	NA	NA	NA	NA	NA	NA	NA	NA	NA	NA	NA	NA	202.9	1.6819	47.15500327	50.72239729	2.122599441	1.075652503	23.89635854	22.21568627	0.604752013	0.907002556	0.357066506	21.7	24.9	19	7	0.079456262	-0.111681886	0.024401388	-0.055622978	0.018794223	-0.013839777	-0.002488484	0.004461741	-0.011966207	-0.000235256
87	M	AFBX_87	1062015	21.8	2.41	6.3	6.7	2.5	0	7	2.1	NA	NA	NA	NA	NA	NA	NA	NA	NA	NA	NA	NA	NA	205	2.1565	46.38070948	50.96220728	2.657083237	1.098780244	19.17975567	17.45549738	1.572912068	0.287305696	0.273183421	16.9	18.9	20	9	0.019093963	0.065967053	-0.071471186	-0.007234281	0.00050761	-0.019501158	0.002762267	-0.00251569	-0.019396916	-0.022380018
88	M	AFBX_88	1062015	25.4	2.66	5.2	5.7	2.3	4	8	1.9	NA	NA	NA	NA	NA	NA	NA	NA	NA	NA	NA	NA	NA	201.4	0.9588	45.0563204	51.66875261	3.274926992	1.146759259	15.77707006	13.75796178	-0.082519666	1.412197535	-0.352211461	18.3	21.4	19	9	0.360450068	0.161959461	-0.027381446	0.099366215	0.023179917	-0.000868184	0.006401819	-0.004274859	-0.00832164	0.015709912
89	M	AFBX_89	1062015	24.1	2.81	6	6.2	2.4	0	7	2.1	NA	NA	NA	NA	NA	NA	NA	NA	NA	NA	NA	NA	NA	201.8	1.9166	46.71292915	50.36001252	2.927058332	1.078074388	17.20499109	15.95900178	1.376096543	0.489552328	0.04020645	16.3	17.1	20	7	-0.153919789	0.026933561	-0.015019734	-0.007075469	-0.050980631	-0.018910027	-0.005455998	0.004477671	0.001154893	-0.020807238
90	F	AFBX_90	1062015	25.4	2.89	5.8	6.4	2.5	0	6	2.1	NA	NA	NA	NA	NA	NA	NA	NA	NA	NA	NA	NA	NA	205.8	2.2582	2.648126827	95.669117	1.682756177	36.1270903	56.85263158	1.573684211	-0.551328966	-2.03306919	0.354313038	17.7	18	19	9	-0.187237204	0.081936155	0.027922341	0.054659699	0.023431795	0.006396137	0.006981206	0.004045226	-0.018884949	0.008349144
91	M	AFBX_91	1062015	18.6	2.77	6.8	7.8	3.1	0	6	1.9	NA	NA	NA	NA	NA	NA	NA	NA	NA	NA	NA	NA	NA	206.1	3.1451	1.901370386	95.50729707	2.591332549	50.23076923	36.85644172	0.733742331	0.719497128	-4.193349145	-0.118641957	16.5	16.7	20	9	-0.020318742	0.028504102	-0.027876305	0.056023249	0.018069301	0.007600031	-0.023525439	0.007446765	-0.020924552	-0.002190958
92	M	AFBX_92	1062015	21.1	2.68	5.9	6.9	2.9	1	7	1.8	NA	NA	NA	NA	NA	NA	NA	NA	NA	NA	NA	NA	NA	201.9	1.0147	0	98.09795999	1.902040012	NA	51.57512953	0	-1.156244362	0.365778651	-0.215488234	21.3	24.3	26	9	-0.23225987	0.039098017	0.035179001	0.038151436	-0.054533984	0.025538393	0.045852121	0.015181871	0.002823683	0.008181117
93	F	AFBX_93	1062015	19.2	2.52	5.9	6.4	2.5	1	7	1.5	NA	NA	NA	NA	NA	NA	NA	NA	NA	NA	NA	NA	NA	201.4	1.3894	0	97.94875486	2.051245142	NA	47.75087719	0	-0.895976803	-0.442585275	-0.155355823	15.9	18.3	18	7	-0.123383022	-0.130505515	-0.022083733	-0.030211106	-0.021116942	-0.006840575	0.014973418	0.008290607	0.003332898	2.36E-05
94	M	AFBX_94	1062015	20.8	2.9	5.7	6.2	2.6	0	7	1.6	NA	NA	NA	NA	NA	NA	NA	NA	NA	NA	NA	NA	NA	204.6	1.3291	0	98.68331954	1.31668046	NA	74.94857143	0	-1.224787715	-0.204298112	0.104585867	17.3	23	18	9	0.190746212	-0.044494679	0.042406329	-0.014022964	0.03527088	-0.010682842	-0.001404815	0.001652306	-0.00299645	0.003220666
95	M	AFBX_95	1062015	19.8	2.49	6.44	6.8	2.7	0	6	2.4	NA	NA	NA	NA	NA	NA	NA	NA	NA	NA	NA	NA	NA	203.3	1.7213	46.01173532	51.45529542	2.532969267	1.118308081	20.31422018	18.16513761	0.839276675	0.740459018	0.166391358	15.7	16	16	9	0.209094998	-0.004749928	0.013596383	-0.01945846	-0.028161344	0.002181517	0.021984187	0.016400254	-0.003391181	0.005384654
96	F	AFBX_96	1062015	19.8	2.72	6.1	5.4	2.5	0	7	2.2	NA	NA	NA	NA	NA	NA	NA	NA	NA	NA	NA	NA	NA	201.6	1.8296	1.08220376	97.73721032	1.18058592	90.31313131	82.78703704	0.916666667	-1.091576899	-1.141532861	0.428470324	21.1	19.7	23	9	-0.018140515	-0.031465988	-0.026485707	0.050881655	-0.023483704	-0.034315526	-0.003024342	0.005744951	0.028086663	-0.013416358
97	M	AFBX_97	1062015	23	2.32	4.7	4.6	2.1	0	6	2.1	NA	NA	NA	NA	NA	NA	NA	NA	NA	NA	NA	NA	NA	205.8	1.2547	2.016418267	96.19829441	1.78528732	47.70750988	53.88392857	1.129464286	-1.032340381	-0.057057914	-0.083009457	16.8	18.4	22	9	0.261151864	0.042505603	0.026951139	0.008605322	-0.016031722	0.001572986	0.015586812	0.014998322	0.003652019	0.007733986
98	F	AFBX_98	1062015	24.2	3.17	5	5.5	2.5	0	7	1.7	2092015	211	36.13	45	43	22	31.91	151	76	186.8	32.96	45	36	207.3	1.6382	47.5094616	50.58600903	1.904529361	1.064756521	26.56089744	24.94551282	0.446900062	1.003266955	0.438421108	17.6	16.5	18	7	0.048825587	-0.032997697	0.001946032	0.010128822	0.011847815	-0.008781654	-0.033905134	0.003198283	0.001592819	-0.004938917
99	F	AFBX_99	1062015	26.2	2.65	5.2	5.7	2.5	0	7	1.2	NA	NA	NA	NA	NA	NA	NA	NA	NA	NA	NA	NA	NA	205.2	4.702	47.61378137	50.12335177	2.262866865	1.052706807	22.15037594	21.04135338	4.962706889	-1.958469858	1.788963875	15.2	17.9	19	9	0.066213288	-0.01403878	0.048714083	-0.030996247	0.000127685	0.014231543	-0.014369097	0.008356575	-0.008406479	0.021449265
100	M	AFBX_100	1062015	16.6	2.58	5.4	5.7	2.5	0	6	2	2092015	197	30.41	43	40	30	33.88	139	62	180.4	27.83	43	34	206.4	1.2184	0	98.62114248	1.378857518	NA	71.52380952	0	-1.24085514	0.011585214	0.029664518	21.5	23.2	22	9	-0.015582694	0.072620024	0.033360151	-0.029944731	0.044982546	-0.02429483	0.005111317	-0.010767777	-0.011051325	0.023898971
101	F	AFBX_101	1062015	23.1	3.16	6.4	7.2	2.9	0	6	1.9	NA	NA	NA	NA	NA	NA	NA	NA	NA	NA	NA	NA	NA	NA	NA	NA	NA	NA	NA	NA	NA	NA	NA	NA	19.8	23.4	20	7	-0.103760272	-0.038705984	-0.051484318	-0.028469743	0.014028541	-0.00137914	0.042141526	0.028281754	-0.010926002	0.005447938
102	F	AFBX_102	1062015	24.1	2.85	6.7	7.5	2.8	0	7	2.1	NA	NA	NA	NA	NA	NA	NA	NA	NA	NA	NA	NA	NA	NA	NA	NA	NA	NA	NA	NA	NA	NA	NA	NA	19.6	19	22	9	0.169082084	0.070344737	-0.059704255	0.045351934	0.005422092	-0.004692501	-0.003269995	0.002057479	0.01375144	-0.007976346
103	M	AFBX_103	1062015	23.1	2.74	6.5	6.4	2.5	0	7	2.3	NA	NA	NA	NA	NA	NA	NA	NA	NA	NA	NA	NA	NA	NA	NA	NA	NA	NA	NA	NA	NA	NA	NA	NA	16.6	19.8	19	9	0.124262328	0.007738073	0.038142999	-0.042158625	0.022698999	0.008150358	0.025420205	-0.006160179	0.00397344	-0.007835509
104	F	AFBX_104	1062015	23.5	2.99	6.6	7.5	2.7	2	7	2.1	NA	NA	NA	NA	NA	NA	NA	NA	NA	NA	NA	NA	NA	NA	NA	NA	NA	NA	NA	NA	NA	NA	NA	NA	17.5	22	18	7	0.015937607	-0.029311303	-0.034007176	-0.04426026	-0.018101282	0.027489178	-0.002570351	-0.014865793	0.008649079	0.008712482
105	M	AFBX_105	1062015	24.6	3.09	6.3	6.6	2.7	0	8	2.1	NA	NA	NA	NA	NA	NA	NA	NA	NA	NA	NA	NA	NA	NA	NA	NA	NA	NA	NA	NA	NA	NA	NA	NA	16.1	15.5	21	7	-0.105107271	-0.145540892	0.0169657	0.003575038	0.010915456	0.014994423	-0.037175976	-0.007629214	0.008573912	-0.002398702
106	M	AFBX_106	1062015	23.5	3.25	6.2	7	2.6	0	7	1.7	NA	NA	NA	NA	NA	NA	NA	NA	NA	NA	NA	NA	NA	NA	NA	NA	NA	NA	NA	NA	NA	NA	NA	NA	15.4	16	18	7	0.144380322	0.112521479	-0.023389612	0.026233892	0.005196194	-0.023267213	-0.016991685	0.022250046	0.002887904	0.014176128
107	F	AFBX_107	1062015	25.6	3.14	5.9	5.9	2.5	2	8	1.6	NA	NA	NA	NA	NA	NA	NA	NA	NA	NA	NA	NA	NA	NA	NA	NA	NA	NA	NA	NA	NA	NA	NA	NA	16.6	16.7	22	7	0.061628491	0.086986279	-0.058753966	-0.000132966	-0.008001009	0.016408876	-0.012269279	0.011765464	0.004171992	0.00519751
108	F	AFBX_108	1062015	22.8	2.92	5.8	6.3	2.5	2	7	1.5	NA	NA	NA	NA	NA	NA	NA	NA	NA	NA	NA	NA	NA	NA	NA	NA	NA	NA	NA	NA	NA	NA	NA	NA	17.7	19.7	18	7	-0.269228519	0.023608923	0.035610497	0.065967249	0.006228851	-0.030626099	0.040432928	0.01285802	2.82E-06	0.026222582
109	F	AFBX_109	1062015	28.8	3.67	5.8	5.9	2.8	0	9	1.7	NA	NA	NA	NA	NA	NA	NA	NA	NA	NA	NA	NA	NA	NA	NA	NA	NA	NA	NA	NA	NA	NA	NA	NA	19.8	22	20	7	-0.165649909	-0.006015919	-0.026344354	0.006828066	0.014909212	0.020002895	0.01419951	0.013272137	-0.010551447	0.004975255
110	M	AFBX_110	1062015	24	3.54	5.5	5.8	2.6	0	7	3.6	NA	NA	NA	NA	NA	NA	NA	NA	NA	NA	NA	NA	NA	NA	NA	NA	NA	NA	NA	NA	NA	NA	NA	NA	17.3	19.5	19	7	0.149849584	-0.000341935	0.001161537	-0.028426709	0.026813033	-0.002434677	-0.004067376	0.025477695	-0.003408167	0.001005315
111	F	AFBX_111	1062015	22.6	2.86	7.5	7.1	3.3	0	6	2.3	NA	NA	NA	NA	NA	NA	NA	NA	NA	NA	NA	NA	NA	NA	NA	NA	NA	NA	NA	NA	NA	NA	NA	NA	15.7	19.3	20	9	0.006481716	-0.027098557	-0.042028312	-0.032273664	-0.016436551	0.016638911	-0.003827642	0.005665339	0.003667568	0.008136994
112	F	AFBX_112	1062015	23.3	2.7	7.1	7.6	2.7	0	7	2.3	NA	NA	NA	NA	NA	NA	NA	NA	NA	NA	NA	NA	NA	NA	NA	NA	NA	NA	NA	NA	NA	NA	NA	NA	16.7	19.7	21	9	0.261602659	-0.016209788	0.02637487	-0.01307813	-0.017442411	0.004917417	0.014337166	0.003907466	0.001784222	-0.004563031
113	M	AFBX_113	1062015	27.3	2.65	6.9	6.9	3	1	7	2.3	NA	NA	NA	NA	NA	NA	NA	NA	NA	NA	NA	NA	NA	NA	NA	NA	NA	NA	NA	NA	NA	NA	NA	NA	18.7	20.6	19	9	0.181569486	-0.018797932	-0.026806256	-0.002109716	0.00259194	0.004502774	0.003293861	0.00738602	0.000674327	-0.003672266
114	M	AFBX_114	1062015	27.5	3.06	6.7	6.2	3	2	6	3	NA	NA	NA	NA	NA	NA	NA	NA	NA	NA	NA	NA	NA	NA	NA	NA	NA	NA	NA	NA	NA	NA	NA	NA	18.7	17.4	19	9	0.209543037	0.076914498	0.000424718	0.008789775	0.012075038	0.003768411	0.006170682	-0.000267614	0.000446052	0.008021403
115	F	AFBX_115	1062015	24.8	3.22	6.7	6.2	3.2	0	7	2.2	NA	NA	NA	NA	NA	NA	NA	NA	NA	NA	NA	NA	NA	NA	NA	NA	NA	NA	NA	NA	NA	NA	NA	NA	21.5	21.2	24	9	0.032430727	-0.030818518	0.029743504	-0.012017788	0.012332557	0.009974671	-0.013863417	-0.002730148	-0.000344149	0.017878616
116	F	AFBX_116	1062015	29.2	3.32	6.5	7.6	3.1	0	9	1.9	NA	NA	NA	NA	NA	NA	NA	NA	NA	NA	NA	NA	NA	NA	NA	NA	NA	NA	NA	NA	NA	NA	NA	NA	18	19	19	7	-0.036443701	0.050778955	0.035278869	0.011660722	0.023184157	-0.015078315	-0.003141852	-0.00407999	-0.008183394	-0.000560033
117	M	AFBX_117	1062015	27.1	3.36	6.1	7.9	2.5	2	7	1.8	NA	NA	NA	NA	NA	NA	NA	NA	NA	NA	NA	NA	NA	NA	NA	NA	NA	NA	NA	NA	NA	NA	NA	NA	19	22.2	19	7	-0.014392362	0.007665121	-0.0108464	-0.00274203	-0.027659756	0.01625077	0.001607519	0.01384746	-0.006355901	0.001342866
118	F	AFBX_118	1062015	26.4	2.68	6.2	7.4	2.5	0	7	2.1	NA	NA	NA	NA	NA	NA	NA	NA	NA	NA	NA	NA	NA	NA	NA	NA	NA	NA	NA	NA	NA	NA	NA	NA	17.9	18.4	16	7	0.026787871	0.024283988	-0.028658451	-0.019942406	0.026153288	0.006738684	-0.002740931	0.020215882	0.010374617	-0.002742734
119	F	AFBX_119	1062015	24.8	3.11	6.4	7.6	2.7	0	7	2.1	NA	NA	NA	NA	NA	NA	NA	NA	NA	NA	NA	NA	NA	NA	NA	NA	NA	NA	NA	NA	NA	NA	NA	NA	21.7	24.4	25	9	0.092600652	0.044159877	-0.024262488	0.005137454	-0.002302204	0.020994753	-0.022717298	0.009999244	0.010196744	0.001387086
120	F	AFBX_120	1062015	27.8	3.34	5.6	7.8	2.7	1	8	1.7	NA	NA	NA	NA	NA	NA	NA	NA	NA	NA	NA	NA	NA	NA	NA	NA	NA	NA	NA	NA	NA	NA	NA	NA	15.5	15.3	16	7	0.124237685	0.008892283	0.062791956	-0.021673952	0.016511482	-0.007823174	0.014401082	0.012969256	-0.003277759	0.005381369
121	M	AFBX_121	1062015	23.6	2.22	8.1	7.3	3.7	0	6	2.1	NA	NA	NA	NA	NA	NA	NA	NA	NA	NA	NA	NA	NA	NA	NA	NA	NA	NA	NA	NA	NA	NA	NA	NA	20.1	20.5	22	9	-0.01520176	0.032259284	0.063860229	0.01940644	-0.012524655	0.012902649	0.012104374	0.003676336	-0.004207611	-0.003043585
122	M	AFBX_122	1062015	25.2	2.91	7.6	7.2	3.1	1	7	2.5	NA	NA	NA	NA	NA	NA	NA	NA	NA	NA	NA	NA	NA	NA	NA	NA	NA	NA	NA	NA	NA	NA	NA	NA	18.1	24.6	20	9	-0.13029451	-0.073795404	0.047727451	-0.013944488	-0.007264292	0.010655585	-0.055474439	-0.015265137	-0.012648237	-0.008951321
123	M	AFBX_123	1062015	25.6	2.84	7.4	7.5	2.5	0	7	2.2	NA	NA	NA	NA	NA	NA	NA	NA	NA	NA	NA	NA	NA	NA	NA	NA	NA	NA	NA	NA	NA	NA	NA	NA	17.8	19	18	9	-0.182101646	0.004000523	-0.030381385	0.079627361	-0.000638054	-0.004481015	0.008294708	-0.009100437	0.011242256	-0.002334886
124	M	AFBX_124	1062015	25.2	3.54	7.8	6.4	3.3	0	6	3.6	NA	NA	NA	NA	NA	NA	NA	NA	NA	NA	NA	NA	NA	NA	NA	NA	NA	NA	NA	NA	NA	NA	NA	NA	18.1	24.2	24	9	-0.098305643	-0.002323696	-0.032405514	-0.048499893	0.031185565	-0.008700879	-0.020697445	-0.013119373	-0.000875094	0.014684552
125	F	AFBX_125	1062015	24.9	2.78	7	7.7	2.8	0	7	2.4	NA	NA	NA	NA	NA	NA	NA	NA	NA	NA	NA	NA	NA	NA	NA	NA	NA	NA	NA	NA	NA	NA	NA	NA	21.1	24.6	23	9	0.25694852	0.119838469	0.032479544	0.007512932	0.015684216	0.013553121	0.008256481	-0.025818735	-0.020105194	0.002071061
126	M	AFBX_126	1062015	24.5	3.19	6.1	6.9	3.3	0	7	2.5	NA	NA	NA	NA	NA	NA	NA	NA	NA	NA	NA	NA	NA	NA	NA	NA	NA	NA	NA	NA	NA	NA	NA	NA	18.9	18.2	24	9	-0.199998923	-0.048546391	0.070098535	0.095471965	-0.036311536	-0.024968616	-0.007220005	-0.010208895	-0.012469224	0.003587272
127	F	AFBX_127	1062015	26.2	2.99	6.8	5.9	2.6	0	7	1.7	NA	NA	NA	NA	NA	NA	NA	NA	NA	NA	NA	NA	NA	NA	NA	NA	NA	NA	NA	NA	NA	NA	NA	NA	21.2	24.3	25	9	-0.10866281	0.018598011	-0.033420765	-0.014098971	0.014943256	0.000289823	-0.014179277	-0.000343636	0.004313407	-0.006956703
128	M	AFBX_128	1062015	27	3.11	6.1	6.2	2.4	0	8	2.1	NA	NA	NA	NA	NA	NA	NA	NA	NA	NA	NA	NA	NA	NA	NA	NA	NA	NA	NA	NA	NA	NA	NA	NA	20.2	24.1	25	9	-0.075812929	-0.123600405	-0.100041662	-0.014717612	0.091694745	-0.043583177	0.003443545	-0.016378943	-0.006732666	5.86E-06
129	F	AFBX_129	1062015	27.2	3.21	5.9	5.7	2.8	2	8	1.9	NA	NA	NA	NA	NA	NA	NA	NA	NA	NA	NA	NA	NA	NA	NA	NA	NA	NA	NA	NA	NA	NA	NA	NA	19.8	23.5	21	7	-0.080843081	-0.007956	-0.136895446	0.079130572	-0.058211536	-0.026128211	-0.011953463	0.017075769	0.008899759	0.001841135
130	F	AFBX_130	1062015	27.7	3.3	6.3	7.8	2.7	0	8	2.2	NA	NA	NA	NA	NA	NA	NA	NA	NA	NA	NA	NA	NA	NA	NA	NA	NA	NA	NA	NA	NA	NA	NA	NA	19.9	24	20	9	0.05312981	0.100591932	-0.007757881	-0.037778562	0.018032447	0.001475847	-0.005751151	-0.012429708	-0.002391886	-0.007904479
131	M	AFBX_131	1062015	22.4	3.24	7.6	7.7	3.2	0	7	2.4	NA	NA	NA	NA	NA	NA	NA	NA	NA	NA	NA	NA	NA	NA	NA	NA	NA	NA	NA	NA	NA	NA	NA	NA	22	25.2	24	9	0.073043539	-0.053567618	0.012683606	-0.042766539	-0.04121928	-0.040371546	-0.021069292	-0.015477008	0.015630875	0.002530665
132	M	AFBX_132	1062015	20.2	3.11	7	8.2	2.9	2	6	2.4	NA	NA	NA	NA	NA	NA	NA	NA	NA	NA	NA	NA	NA	NA	NA	NA	NA	NA	NA	NA	NA	NA	NA	NA	21.8	23.8	26	9	-0.036297698	-0.00366548	-0.01389925	0.069724902	0.022663548	-0.017528829	-0.021392936	-0.008520653	0.007942425	0.006358389
133	F	AFBX_133	1062015	24.8	2.72	7	6.9	3.1	1	7	2.6	NA	NA	NA	NA	NA	NA	NA	NA	NA	NA	NA	NA	NA	NA	NA	NA	NA	NA	NA	NA	NA	NA	NA	NA	22.2	25.5	20	9	0.008772124	0.047088928	-0.002427379	-0.02480477	0.024057466	-0.025418045	-0.004836454	-0.014241137	0.022484111	-0.00896199
134	M	AFBX_134	1062015	24.1	2.8	7.3	7.8	3	0	7	2.4	NA	NA	NA	NA	NA	NA	NA	NA	NA	NA	NA	NA	NA	NA	NA	NA	NA	NA	NA	NA	NA	NA	NA	NA	22.4	28.4	20	9	-0.178639243	-0.032413052	-0.006368082	-0.022148661	-0.015991095	-0.011808925	0.02796826	-0.005911198	-0.006149375	-0.010120125
135	M	AFBX_135	1062015	21.5	3.51	6.7	7.6	2.9	1	7	2.3	NA	NA	NA	NA	NA	NA	NA	NA	NA	NA	NA	NA	NA	NA	NA	NA	NA	NA	NA	NA	NA	NA	NA	NA	22	24.9	25	9	-0.177844526	-0.036689306	-0.033887914	0.014134497	0.070816452	0.005916073	0.060263669	-0.004305412	0.010294383	-0.004041955
136	F	AFBX_136	1062015	24.9	3.56	6.4	6.5	3.1	2	6	1.6	NA	NA	NA	NA	NA	NA	NA	NA	NA	NA	NA	NA	NA	NA	NA	NA	NA	NA	NA	NA	NA	NA	NA	NA	22.8	26.9	26	9	0.069281201	-0.096566708	0.006517305	0.040243199	-0.004704637	-0.002220236	-0.017255519	0.008001061	0.015411331	0.00758116
137	F	AFBX_137	1062015	23.1	2.91	6	6.8	2.9	1	7	2.1	NA	NA	NA	NA	NA	NA	NA	NA	NA	NA	NA	NA	NA	NA	NA	NA	NA	NA	NA	NA	NA	NA	NA	NA	18.7	25.4	24	9	-0.144144577	0.001920395	-0.09217488	0.050116915	0.028797198	0.000997438	-0.017173465	-0.013010834	0.015742562	0.008164504
138	F	AFBX_138	1062015	22	2.81	6.1	6.9	2.4	1	7	2.1	NA	NA	NA	NA	NA	NA	NA	NA	NA	NA	NA	NA	NA	NA	NA	NA	NA	NA	NA	NA	NA	NA	NA	NA	20.8	27.2	21	9	-0.029564202	-0.012907213	0.055496431	0.024527257	-0.058350641	-0.014741613	0.006719022	0.005230648	-0.017656949	0.007172773
139	F	AFBX_139	1062015	26.1	3.31	5.9	6.5	3.2	0	8	2	NA	NA	NA	NA	NA	NA	NA	NA	NA	NA	NA	NA	NA	NA	NA	NA	NA	NA	NA	NA	NA	NA	NA	NA	21.2	25.8	26	9	-0.0252571	0.00679015	-0.071516084	0.005575503	0.001615468	0.00172422	-0.002017447	0.006217508	0.00797481	0.011105853
140	M	AFBX_140	1062015	23.8	2.97	6.3	6.9	2.7	0	7	2.6	NA	NA	NA	NA	NA	NA	NA	NA	NA	NA	NA	NA	NA	NA	NA	NA	NA	NA	NA	NA	NA	NA	NA	NA	22.8	21.5	23	9	0.118400342	-0.023055187	-0.021243365	-3.10E-05	0.009808168	0.00832682	-0.008392954	-0.007274288	0.001617999	0.006007352
141	F	AFBX_141	1062015	19.8	8.98	7.7	7.2	3.2	1	6	2	NA	NA	NA	NA	NA	NA	NA	NA	NA	NA	NA	NA	NA	NA	NA	NA	NA	NA	NA	NA	NA	NA	NA	NA	23.8	23.2	26	9	0.002210362	0.044487621	-0.053113651	0.0230915	-0.008937971	0.007374931	-0.032650149	-0.008141972	-0.001251897	0.009981117
142	F	AFBX_142	1062015	20.1	3.11	6.4	6.2	3.1	4	7	2.7	NA	NA	NA	NA	NA	NA	NA	NA	NA	NA	NA	NA	NA	NA	NA	NA	NA	NA	NA	NA	NA	NA	NA	NA	18.9	19.2	24	9	0.121192051	0.076921571	0.031602467	0.024557277	-0.022959679	-0.017647845	-0.013781552	-0.011127697	-0.001322942	-0.015175152
143	M	AFBX_143	1062015	22.7	3.15	6.7	6.8	3.1	2	7	2.6	NA	NA	NA	NA	NA	NA	NA	NA	NA	NA	NA	NA	NA	NA	NA	NA	NA	NA	NA	NA	NA	NA	NA	NA	21.5	24.3	30	9	-0.110404825	0.002032473	-0.002124796	-0.010587923	0.019718262	0.002966052	0.008247707	-5.03E-06	-0.003833075	0.002100959
144	F	AFBX_144	1062015	18	3.2	6.4	7	3.1	4	6	1.8	NA	NA	NA	NA	NA	NA	NA	NA	NA	NA	NA	NA	NA	NA	NA	NA	NA	NA	NA	NA	NA	NA	NA	NA	23.5	27.2	28	9	0.013131265	-0.032329745	0.030653552	-0.069575672	-0.017170811	-0.025318843	0.005684689	-0.00219626	0.005207057	0.00641639
145	F	AFBX_145	1062015	21.1	3.65	6.3	6.5	2.7	5	6	2.2	NA	NA	NA	NA	NA	NA	NA	NA	NA	NA	NA	NA	NA	NA	NA	NA	NA	NA	NA	NA	NA	NA	NA	NA	20.4	23.1	26	9	0.173766354	0.014611933	-0.0235506	-0.035660136	-0.007435986	0.000216491	0.010787868	-0.000417498	0.004141089	-0.002373704
146	F	AFBX_146	1062015	24	3.49	6.4	7	2.9	2	7	2.1	NA	NA	NA	NA	NA	NA	NA	NA	NA	NA	NA	NA	NA	NA	NA	NA	NA	NA	NA	NA	NA	NA	NA	NA	18.9	24.8	23	7	-0.121847852	0.041595133	-0.010833667	-0.036511334	-0.029837096	-0.007406129	-0.017266049	-0.002011603	-0.000993586	-0.010464508
147	M	AFBX_147	1062015	23.1	3.16	6.2	7.1	2.6	0	7	2.4	NA	NA	NA	NA	NA	NA	NA	NA	NA	NA	NA	NA	NA	NA	NA	NA	NA	NA	NA	NA	NA	NA	NA	NA	19.7	18	26	9	-0.127115039	-0.0202486	-0.018533756	0.044252755	0.021448922	0.002714871	0.004452653	-0.008101959	0.001042942	0.008661571
148	F	AFBX_148	1062015	17.6	3.32	6	6.6	2.5	2	7	2.2	NA	NA	NA	NA	NA	NA	NA	NA	NA	NA	NA	NA	NA	NA	NA	NA	NA	NA	NA	NA	NA	NA	NA	NA	19.9	15.8	24	7	-0.201554332	0.025732033	-0.035112445	0.113259066	0.036970383	0.001542896	0.008326225	-0.00165359	0.007955667	0.004871706
149	F	AFBX_149	1062015	13.3	3.14	6.6	6.5	2.3	0	5	2	NA	NA	NA	NA	NA	NA	NA	NA	NA	NA	NA	NA	NA	NA	NA	NA	NA	NA	NA	NA	NA	NA	NA	NA	19.5	23.2	23	9	-0.127896934	-0.050182287	-0.069201765	-0.0213603	0.009651923	0.010238736	0.025907093	0.019803155	0.006284739	-0.017749431
150	M	AFBX_150	1062015	26.5	3.27	6.2	7.9	2.5	2	8	2	NA	NA	NA	NA	NA	NA	NA	NA	NA	NA	NA	NA	NA	NA	NA	NA	NA	NA	NA	NA	NA	NA	NA	NA	20.7	28.1	24	9	0.337093075	0.066474987	-0.033209236	0.054012429	-0.014813822	-0.019850801	-0.01161386	-0.012728961	-0.011576537	-0.008270407
151	M	AFBX_151	1062015	15.6	3.31	5.2	6	2.2	8	7	1.7	NA	NA	NA	NA	NA	NA	NA	NA	NA	NA	NA	NA	NA	NA	NA	NA	NA	NA	NA	NA	NA	NA	NA	NA	19.6	22.9	23	7	-0.148089965	-0.076237795	-0.031490689	0.024160524	-0.006808613	-0.020270865	-0.01050971	0.002023949	0.007799856	0.019953155
152	M	AFBX_152	1062015	17.5	3.09	6	5.7	2.5	4	8	1.1	NA	NA	NA	NA	NA	NA	NA	NA	NA	NA	NA	NA	NA	NA	NA	NA	NA	NA	NA	NA	NA	NA	NA	NA	17.2	18.9	21	9	0.300449876	0.01647644	0.005766655	0.034670732	0.01959986	-0.009247387	0.004170639	-0.014423003	-0.010000358	0.00602057
153	M	AFBX_153	1062015	18.2	3.36	5.4	6.4	2.2	2	7	1.6	NA	NA	NA	NA	NA	NA	NA	NA	NA	NA	NA	NA	NA	NA	NA	NA	NA	NA	NA	NA	NA	NA	NA	NA	20.7	20	26	9	-0.064189269	0.040755623	0.050858835	0.041228536	-0.010444523	0.014243971	-0.018317051	-0.016581954	-0.014164503	-0.015183115
154	F	AFBX_154	1062015	18	3.38	6	5.4	2.5	1	8	1.9	NA	NA	NA	NA	NA	NA	NA	NA	NA	NA	NA	NA	NA	NA	NA	NA	NA	NA	NA	NA	NA	NA	NA	NA	19	23.5	22	9	0.016875508	0.023892458	-0.027946565	-0.020257944	0.018072754	-0.009982984	-0.018445192	0.016346655	0.006192214	0.006412729
155	M	AFBX_155	1062015	15.4	3.45	5.4	5.4	2.6	2	7	1.9	NA	NA	NA	NA	NA	NA	NA	NA	NA	NA	NA	NA	NA	NA	NA	NA	NA	NA	NA	NA	NA	NA	NA	NA	18.6	21	22	9	-0.103319853	-0.045253454	-0.015072287	-0.008356223	0.030453239	-0.013004974	-0.02350521	-0.010648871	0.002810509	0.004371428
156	M	AFBX_156	1062015	19.1	2.91	5.6	7.7	2.7	2	6	1.7	NA	NA	NA	NA	NA	NA	NA	NA	NA	NA	NA	NA	NA	NA	NA	NA	NA	NA	NA	NA	NA	NA	NA	NA	19	22	26	11	0.140380934	0.021298635	0.013319468	-0.007334988	-0.013967656	0.032668689	0.004707458	0.005536021	-0.004855468	0.015131844
157	F	AFBX_157	1062015	16	3.27	6.4	7.6	2.9	0	6	2	NA	NA	NA	NA	NA	NA	NA	NA	NA	NA	NA	NA	NA	NA	NA	NA	NA	NA	NA	NA	NA	NA	NA	NA	21.2	21.5	25	9	0.060222378	-0.002775377	-0.02687421	-0.016237362	-0.012557053	0.006745564	0.010214545	-0.00452243	0.014373862	0.001859759
158	M	AFBX_158	1062015	16.4	2.88	6.3	6.8	3	1	6	2	NA	NA	NA	NA	NA	NA	NA	NA	NA	NA	NA	NA	NA	NA	NA	NA	NA	NA	NA	NA	NA	NA	NA	NA	18.4	21.6	23	9	-0.183559104	-0.057538495	0.023318028	0.013978346	0.026258765	0.014550095	0.003197561	-0.000270658	-0.008026447	-0.011299904
159	F	AFBX_159	1062015	18.8	2.78	7	6	2.7	2	7	2	NA	NA	NA	NA	NA	NA	NA	NA	NA	NA	NA	NA	NA	NA	NA	NA	NA	NA	NA	NA	NA	NA	NA	NA	22	25.7	21	7	-0.126881396	-0.027912286	0.047800127	-0.003338358	-0.002197807	0.001783222	0.021753888	-0.001311002	-0.003187222	0.010258753
160	F	AFBX_160	1062015	20.6	2.47	6	6.3	2.4	0	6	1.5	NA	NA	NA	NA	NA	NA	NA	NA	NA	NA	NA	NA	NA	NA	NA	NA	NA	NA	NA	NA	NA	NA	NA	NA	20	22	22	9	-0.173253659	0.008615089	-0.051326095	-0.036976609	0.028147762	0.002663674	0.011595205	-0.003939095	0.006086899	-0.002266339
161	M	AFBX_161	1062015	20.3	3.08	5.4	5.7	2.4	4	8	1.5	NA	NA	NA	NA	NA	NA	NA	NA	NA	NA	NA	NA	NA	NA	NA	NA	NA	NA	NA	NA	NA	NA	NA	NA	18.2	21.9	24	9	-0.028441093	0.012460567	0.066986099	-0.043595223	0.001860198	-0.04251451	-0.007447108	-0.012787381	-0.004184821	-0.002644232
162	F	AFBX_162	1062015	19	3.06	6	6.7	2.3	5	7	1.4	NA	NA	NA	NA	NA	NA	NA	NA	NA	NA	NA	NA	NA	NA	NA	NA	NA	NA	NA	NA	NA	NA	NA	NA	20.5	26.5	24	9	0.203859302	-0.080394711	-0.041859463	-0.025313845	-0.036683544	-0.007551397	0.00698903	0.014313659	0.007741164	-0.002436425
163	F	AFBX_163	1062015	19.8	3.5	5.3	6.7	2.7	1	8	1.6	NA	NA	NA	NA	NA	NA	NA	NA	NA	NA	NA	NA	NA	NA	NA	NA	NA	NA	NA	NA	NA	NA	NA	NA	17.8	18.9	24	9	-0.1047824	-0.066987263	0.034149274	0.031213392	-0.077623503	0.008957331	-0.007054582	-0.002843749	0.001249864	0.013252566
164	F	AFBX_164	1062015	20.5	2.95	5.8	7.2	2.4	1	8	1.6	NA	NA	NA	NA	NA	NA	NA	NA	NA	NA	NA	NA	NA	NA	NA	NA	NA	NA	NA	NA	NA	NA	NA	NA	18.5	25	22	9	0.003778374	0.070926101	-0.037342777	-0.066759915	-0.003605305	0.007114023	-0.005258329	0.000208679	0.008026741	-0.016434835
165	F	AFBX_165	1062015	21.4	3	5.7	5.5	2.6	0	8	1.7	NA	NA	NA	NA	NA	NA	NA	NA	NA	NA	NA	NA	NA	NA	NA	NA	NA	NA	NA	NA	NA	NA	NA	NA	17.9	22.1	25	9	-0.125067377	0.036344398	-0.080616964	-0.032630546	-0.004873061	-0.000485599	0.001233437	0.005065063	0.005258075	0.00201712
166	M	AFBX_166	1062015	20.7	3.11	6	5.7	2.5	3	7	1.6	NA	NA	NA	NA	NA	NA	NA	NA	NA	NA	NA	NA	NA	NA	NA	NA	NA	NA	NA	NA	NA	NA	NA	NA	21.5	23	25	9	-0.028526782	-0.015382682	-0.09162742	0.001194918	0.018595547	0.043337372	0.000930525	-0.001822149	0.012422453	-0.00602138
167	F	AFBX_167	1062015	20.7	2.76	6.3	7.2	2.3	2	7	1.8	NA	NA	NA	NA	NA	NA	NA	NA	NA	NA	NA	NA	NA	NA	NA	NA	NA	NA	NA	NA	NA	NA	NA	NA	18	21.2	23	9	-0.02969598	0.061740907	0.048940121	-0.005696616	0.012422133	-0.001136655	0.008193276	-0.009385178	0.024579417	0.004259994
168	F	AFBX_168	1062015	19.4	2.72	6	7.7	2.7	0	7	2	NA	NA	NA	NA	NA	NA	NA	NA	NA	NA	NA	NA	NA	NA	NA	NA	NA	NA	NA	NA	NA	NA	NA	NA	18	17.5	22	9	-0.157057449	0.044080907	0.014114915	-0.035712803	0.032536171	-0.022136198	0.00433513	-0.00255826	-0.005672018	-0.010897737
169	F	AFBX_169	1062015	20.3	2.69	7	7.2	2.9	0	6	2.5	NA	NA	NA	NA	NA	NA	NA	NA	NA	NA	NA	NA	NA	NA	NA	NA	NA	NA	NA	NA	NA	NA	NA	NA	21.6	22	23	9	0.059912174	0.06527113	0.015970161	-0.032434953	-0.007753169	-0.000156481	0.043897284	0.002286603	0.018515243	-0.0094023
170	F	AFBX_170	1062015	20.2	2.53	5.7	7.7	2.9	0	5	1.8	NA	NA	NA	NA	NA	NA	NA	NA	NA	NA	NA	NA	NA	NA	NA	NA	NA	NA	NA	NA	NA	NA	NA	NA	18	20	23	9	-0.09443436	-0.054439195	0.025154369	0.05078661	-0.002553989	0.016522532	-0.020810382	-0.003330354	0.008588993	-0.002019121
171	M	AFBX_171	1062015	20.1	3.28	5.3	6.8	3	3	8	1.7	NA	NA	NA	NA	NA	NA	NA	NA	NA	NA	NA	NA	NA	NA	NA	NA	NA	NA	NA	NA	NA	NA	NA	NA	19.7	23.7	24	9	-0.116544998	-0.054349101	-0.023863561	-0.004279928	-0.009552748	0.039287026	-0.00715482	-0.004957142	0.003580963	0.000674071
172	F	AFBX_172	1062015	21.4	3.44	5.1	6.1	2.3	2	9	1.6	NA	NA	NA	NA	NA	NA	NA	NA	NA	NA	NA	NA	NA	NA	NA	NA	NA	NA	NA	NA	NA	NA	NA	NA	17.5	19.8	27	11	0.030786588	0.043674924	-0.013751022	-0.030916587	0.004426821	-0.003429748	-0.001166301	-0.01879862	-0.004449536	-0.007607841
173	M	AFBX_173	1062015	20.7	3.23	6	7.4	2.1	8	7	1.6	NA	NA	NA	NA	NA	NA	NA	NA	NA	NA	NA	NA	NA	NA	NA	NA	NA	NA	NA	NA	NA	NA	NA	NA	20.3	25.1	26	9	0.014362435	0.028939276	-0.04412813	-0.013380005	0.017967951	-0.011200655	0.005863779	-0.012313758	-0.000144524	-0.008316616
174	F	AFBX_174	1062015	22.6	3.28	5.4	6.5	2.6	2	8	3.5	NA	NA	NA	NA	NA	NA	NA	NA	NA	NA	NA	NA	NA	NA	NA	NA	NA	NA	NA	NA	NA	NA	NA	NA	19	25	26	9	-0.239072021	0.003094549	0.090341119	0.007203015	-0.004012508	-0.013247129	0.049848812	-0.010005781	0.000557718	-0.02363542
175	M	AFBX_175	1062015	22.2	3.59	5.3	6.8	2.8	4	7	1.6	NA	NA	NA	NA	NA	NA	NA	NA	NA	NA	NA	NA	NA	NA	NA	NA	NA	NA	NA	NA	NA	NA	NA	NA	20.7	23	26	9	-0.205333128	0.013669289	0.003439271	0.014133702	-0.045044239	-0.00196702	0.013658304	-0.005708129	0.022535423	0.012534627
176	F	AFBX_176	1062015	21.5	2.93	6.3	7	2.7	0	7	2.1	NA	NA	NA	NA	NA	NA	NA	NA	NA	NA	NA	NA	NA	NA	NA	NA	NA	NA	NA	NA	NA	NA	NA	NA	21.5	23	28	9	-0.235347077	0.014512123	0.02490114	0.042995218	-0.004184219	-0.002918168	0.023426759	-0.012454268	-0.003770119	0.004277073
177	F	AFBX_177	1062015	21.2	3.38	6.1	7.8	2.7	2	6	2.6	NA	NA	NA	NA	NA	NA	NA	NA	NA	NA	NA	NA	NA	NA	NA	NA	NA	NA	NA	NA	NA	NA	NA	NA	22	25	22	9	0.094393178	0.001560607	0.037663594	0.013271718	-0.019705943	0.014836108	-0.010924999	-0.013743521	-0.007493369	-0.000836496
178	F	AFBX_178	1062015	21	3.4	6.9	6.2	2.9	0	6	3.3	2092015	221	34.61	39	38	35	36.78	162	116	200	31.21	39	32	NA	NA	NA	NA	NA	NA	NA	NA	NA	NA	NA	22	25	21	9	-0.198610092	-0.085105321	0.067910097	0.045727428	-0.016419595	-0.018424726	0.020170074	-0.008586579	-0.002834814	0.000585812
179	F	AFBX_179	1062015	22.4	2.7	7.2	7.6	3	0	7	2.1	NA	NA	NA	NA	NA	NA	NA	NA	NA	NA	NA	NA	NA	NA	NA	NA	NA	NA	NA	NA	NA	NA	NA	NA	17.5	16	26	9	-0.088316531	0.013575787	-0.041627883	-0.018858024	0.02981901	-0.011986646	-0.015314621	-0.017447715	-0.009589244	-0.000266462
180	M	AFBX_180	1062015	20.3	2.43	6.7	5.6	3.1	0	6	2.7	NA	NA	NA	NA	NA	NA	NA	NA	NA	NA	NA	NA	NA	NA	NA	NA	NA	NA	NA	NA	NA	NA	NA	NA	17.5	16	26	9	-0.242308961	0.039683991	-0.05150716	0.020851092	0.023592995	-0.006309157	0.024854743	-0.003986147	0.014295318	-0.001891483
181	F	AFBX_181	1062015	21.4	3.42	5.4	6.2	2.4	2	8	1.9	NA	NA	NA	NA	NA	NA	NA	NA	NA	NA	NA	NA	NA	NA	NA	NA	NA	NA	NA	NA	NA	NA	NA	NA	20.1	20.5	25	9	-0.142559308	0.028799979	0.036302651	0.040362751	-0.001846233	0.019844334	-0.015061027	-0.001760711	0.003265258	-0.005349905
182	F	AFBX_182	1062015	23.3	3.07	5.1	6.3	3.5	2	8	1.8	NA	NA	NA	NA	NA	NA	NA	NA	NA	NA	NA	NA	NA	NA	NA	NA	NA	NA	NA	NA	NA	NA	NA	NA	19.5	21	24	9	0.052651017	-0.063985171	0.024433827	0.00522974	0.019096913	-0.012099896	0.006949712	-0.004237368	0.018798705	-0.013510275
183	F	AFBX_183	1062015	25.3	3.04	5.5	6.5	2.4	0	9	1.5	NA	NA	NA	NA	NA	NA	NA	NA	NA	NA	NA	NA	NA	NA	NA	NA	NA	NA	NA	NA	NA	NA	NA	NA	18.2	23.1	21	9	0.054723081	-0.073441316	0.039782905	-0.068223164	-0.006026406	0.03300185	0.00256982	-0.017897385	-0.001109304	0.007350957
184	M	AFBX_184	1062015	23	3.2	5.6	6	2.4	4	7	1.4	NA	NA	NA	NA	NA	NA	NA	NA	NA	NA	NA	NA	NA	NA	NA	NA	NA	NA	NA	NA	NA	NA	NA	NA	17.5	18.5	23	9	-0.026525954	0.014665478	-0.067603498	0.013314231	0.002370942	0.00650926	0.016284224	-0.002616951	0.015900033	-0.009533192
185	M	AFBX_185	1062015	24.6	3.34	5.4	6.2	2.5	2	7	1.4	NA	NA	NA	NA	NA	NA	NA	NA	NA	NA	NA	NA	NA	NA	NA	NA	NA	NA	NA	NA	NA	NA	NA	NA	21.5	20	23	9	-0.023925551	0.044998134	-0.043960036	0.006677846	-0.027293462	0.030224578	-0.016505434	0.013615336	-0.003267056	-0.004799725
186	F	AFBX_186	1062015	23	3.19	5.9	6	2.6	2	6	1.9	NA	NA	NA	NA	NA	NA	NA	NA	NA	NA	NA	NA	NA	NA	NA	NA	NA	NA	NA	NA	NA	NA	NA	NA	20	16	22	9	0.098839912	0.026572171	0.043052264	0.016965668	-0.023966013	0.004268217	-0.00754205	-0.003173475	-0.001966815	-0.001926222
187	F	AFBX_187	1062015	22.3	2.97	6.2	6.4	2.4	0	7	1.8	NA	NA	NA	NA	NA	NA	NA	NA	NA	NA	NA	NA	NA	NA	NA	NA	NA	NA	NA	NA	NA	NA	NA	NA	18.4	22.5	21	9	-0.055221489	0.03288709	0.034231705	-0.038550528	-0.039234016	-0.01990474	0.005378516	0.005624469	0.008366283	0.002266099
188	F	AFBX_188	1062015	22.3	2.95	7.4	8.8	3.2	0	7	3.1	NA	NA	NA	NA	NA	NA	NA	NA	NA	NA	NA	NA	NA	NA	NA	NA	NA	NA	NA	NA	NA	NA	NA	NA	21	22	24	11	0.363907327	-0.002245497	0.023844578	0.048883471	-0.066615024	-0.008839796	0.001147041	-0.010247217	-0.008086655	0.00563034
189	M	AFBX_189	1062015	22.2	2.61	6.7	6.6	3	2	6	2.6	NA	NA	NA	NA	NA	NA	NA	NA	NA	NA	NA	NA	NA	NA	NA	NA	NA	NA	NA	NA	NA	NA	NA	NA	18.2	23.1	23	9	0.128186383	0.088061585	0.066386441	0.006946857	0.055899438	0.074021457	-0.018339133	-0.015604529	0.011421389	0.010613383
190	F	AFBX_190	1062015	25.6	2.72	6.5	6.7	2.8	0	7	2.1	NA	NA	NA	NA	NA	NA	NA	NA	NA	NA	NA	NA	NA	NA	NA	NA	NA	NA	NA	NA	NA	NA	NA	NA	20	22	24	9	-0.049944876	-0.07781853	0.001734319	-0.017572337	0.013384528	-0.015021731	-0.019197216	-0.015841435	0.009308927	-0.002198603
191	M	AFBX_191	1062015	22.2	3.22	5.7	6.4	2.4	0	7	1.5	NA	NA	NA	NA	NA	NA	NA	NA	NA	NA	NA	NA	NA	NA	NA	NA	NA	NA	NA	NA	NA	NA	NA	NA	18.8	22.4	23	9	-0.203528039	0.073517492	-0.066806513	0.018479608	-5.17E-06	0.013236525	0.012239004	-0.001613147	-0.012606642	0.013516715
192	F	AFBX_192	1062015	25.5	3.37	5.5	6.5	2.5	0	9	1.3	NA	NA	NA	NA	NA	NA	NA	NA	NA	NA	NA	NA	NA	NA	NA	NA	NA	NA	NA	NA	NA	NA	NA	NA	20	17.5	24	7	0.173876172	0.106581644	0.025858303	0.022057743	-0.001240938	-0.01381773	-0.011037492	0.023367456	-0.008278566	0.001602473
193	M	AFBX_193	1062015	22.9	3.63	5	5.5	2.3	0	7	1.8	NA	NA	NA	NA	NA	NA	NA	NA	NA	NA	NA	NA	NA	NA	NA	NA	NA	NA	NA	NA	NA	NA	NA	NA	17.2	18.9	20	9	0.129089103	0.041341295	-0.021626326	-0.024256668	0.008801669	0.008228557	0.031254243	0.00176134	0.004839355	-0.01048559
194	M	AFBX_194	1062015	22.7	2.86	5.6	6.7	2.4	0	7	2.2	NA	NA	NA	NA	NA	NA	NA	NA	NA	NA	NA	NA	NA	NA	NA	NA	NA	NA	NA	NA	NA	NA	NA	NA	19	21	21	9	0.134734424	0.078666481	-0.053252956	-0.016079393	-0.016870102	-0.015987127	-0.013062827	-0.001454984	0.012421723	-0.016180138
195	F	AFBX_195	1062015	23.1	2.61	5.5	6.5	2.6	0	7	2.2	NA	NA	NA	NA	NA	NA	NA	NA	NA	NA	NA	NA	NA	NA	NA	NA	NA	NA	NA	NA	NA	NA	NA	NA	17.8	20.9	24	9	-0.15613531	0.016196306	0.030421638	-0.036373779	-0.001863257	-0.015235448	-0.032356767	-0.007612212	0.005038507	0.015001066
196	M	AFBX_196	1062015	24.4	3.41	5.6	5.8	2.6	0	7	1.7	NA	NA	NA	NA	NA	NA	NA	NA	NA	NA	NA	NA	NA	NA	NA	NA	NA	NA	NA	NA	NA	NA	NA	NA	19	18	23	9	0.034460842	0.0054723	0.038459762	0.034834358	0.021260404	0.01613511	-0.011174506	-0.011540377	-0.001925893	-0.006352543
197	M	AFBX_197	1062015	24.2	3.48	6.7	7.5	3	0	7	2.1	NA	NA	NA	NA	NA	NA	NA	NA	NA	NA	NA	NA	NA	NA	NA	NA	NA	NA	NA	NA	NA	NA	NA	NA	20.9	19.9	21	7	0.131410818	0.006946209	0.049231299	0.036606957	-0.008210276	0.027624762	-0.002001495	0.002796905	0.009528967	-0.004328307
198	M	AFBX_198	1062015	17.7	3.29	7.2	4.9	2.7	0	4	3.2	NA	NA	NA	NA	NA	NA	NA	NA	NA	NA	NA	NA	NA	NA	NA	NA	NA	NA	NA	NA	NA	NA	NA	NA	19.5	23	26	9	-0.065230803	-0.112767397	0.031478247	-0.019418358	0.018546579	-0.022603418	-0.015844308	-0.011024398	-0.008819346	-0.00798345
199	F	AFBX_199	1062015	21.8	2.64	6.4	7.4	2.7	0	6	2.5	NA	NA	NA	NA	NA	NA	NA	NA	NA	NA	NA	NA	NA	NA	NA	NA	NA	NA	NA	NA	NA	NA	NA	NA	19.5	19.5	25	9	-0.04006876	0.041805191	0.081115716	1.54E-05	-0.051596877	-0.008251988	-0.01278905	-0.018225005	0.014733296	0.012708802
200	F	AFBX_200	1062015	21.8	3.09	7.1	8.1	3.1	0	6	2.5	NA	NA	NA	NA	NA	NA	NA	NA	NA	NA	NA	NA	NA	NA	NA	NA	NA	NA	NA	NA	NA	NA	NA	NA	19	23.5	26	11	0.049762668	0.046201257	0.05921932	-0.029655082	0.00549174	0.000409331	-0.006864934	-0.016657912	-0.001014339	0.008166835
201	M	AFBX_201	1062015	22.9	3.22	6	5.9	2.2	0	7	1.9	NA	NA	NA	NA	NA	NA	NA	NA	NA	NA	NA	NA	NA	NA	NA	NA	NA	NA	NA	NA	NA	NA	NA	NA	20.9	23.5	22	7	0.072938684	0.142111837	-0.004600169	0.014796539	-0.005667969	-0.001395276	-0.020130514	0.002967368	-0.000626592	0.002783898
202	M	AFBX_202	1062015	23.8	1.96	4.9	3.9	1.8	0	6	1.6	NA	NA	NA	NA	NA	NA	NA	NA	NA	NA	NA	NA	NA	NA	NA	NA	NA	NA	NA	NA	NA	NA	NA	NA	17	19	22	9	-0.022014781	0.034082398	0.075862559	-0.014765786	0.018622108	-0.031574759	-0.019197367	4.08E-05	-0.005673734	0.001267907
203	M	AFBX_203	1062015	25.2	2.88	6	5.5	2.3	0	7	1.6	NA	NA	NA	NA	NA	NA	NA	NA	NA	NA	NA	NA	NA	NA	NA	NA	NA	NA	NA	NA	NA	NA	NA	NA	17.5	23	22	9	-0.069577952	0.080175493	-0.085862113	-0.051062623	0.036703591	0.006933828	-0.030641867	0.002694755	0.008589065	-0.006767062
204	M	AFBX_204	1062015	27.2	2.74	5.7	6.7	2.9	0	7	1.9	NA	NA	NA	NA	NA	NA	NA	NA	NA	NA	NA	NA	NA	NA	NA	NA	NA	NA	NA	NA	NA	NA	NA	NA	16.5	20	18	9	0.292890174	-0.056054881	0.079821416	-0.024528816	0.030883549	-0.002527442	0.000623555	0.006802829	-0.011833079	0.021458059
205	M	AFBX_205	1062015	26.1	2.84	6.1	6.9	2.8	0	7	2.6	NA	NA	NA	NA	NA	NA	NA	NA	NA	NA	NA	NA	NA	NA	NA	NA	NA	NA	NA	NA	NA	NA	NA	NA	16.9	21.7	22	7	-0.185085575	-0.026579297	-0.001663295	-0.021174642	0.009161362	-0.025616027	0.016513476	0.007794812	0.001190801	0.026378641
206	F	AFBX_206	1062015	23.1	3.13	6.4	7.8	2.3	0	7	2.4	NA	NA	NA	NA	NA	NA	NA	NA	NA	NA	NA	NA	NA	NA	NA	NA	NA	NA	NA	NA	NA	NA	NA	NA	20.5	21	22	9	-0.141211084	-0.053383856	-0.041493811	0.031292056	-0.009909584	0.012405063	-0.021306497	-0.008065597	0.012458666	-0.006068512
207	F	AFBX_207	1062015	23.5	2.89	5.8	6.9	2.3	0	7	1.7	NA	NA	NA	NA	NA	NA	NA	NA	NA	NA	NA	NA	NA	NA	NA	NA	NA	NA	NA	NA	NA	NA	NA	NA	20	21.4	26	9	0.114350007	0.120120222	0.002094396	-0.037210398	0.019553269	-0.013225829	-0.042982004	-0.017570479	0.005792439	-0.022773261
208	F	AFBX_208	1062015	21.4	2.59	5.8	5.6	2.1	0	6	2	NA	NA	NA	NA	NA	NA	NA	NA	NA	NA	NA	NA	NA	NA	NA	NA	NA	NA	NA	NA	NA	NA	NA	NA	20	18	22	7	-0.176416075	0.100959499	-0.002789363	0.033855672	-0.028107363	0.03472203	0.005585	0.001063249	-0.00307543	-0.007576065
209	F	AFBX_209	1062015	23.2	3.41	6.5	7.5	3.2	0	8	2.7	NA	NA	NA	NA	NA	NA	NA	NA	NA	NA	NA	NA	NA	NA	NA	NA	NA	NA	NA	NA	NA	NA	NA	NA	16.2	14.5	19	7	0.092206479	0.015316633	0.069670906	0.035353894	0.005861882	0.027468289	-0.009028367	0.004947492	0.002505419	-0.003441261
210	M	AFBX_210	1062015	21.5	3	6.8	7.2	3	0	6	2.3	NA	NA	NA	NA	NA	NA	NA	NA	NA	NA	NA	NA	NA	NA	NA	NA	NA	NA	NA	NA	NA	NA	NA	NA	18	16	19	7	-0.11245092	0.00542793	0.03601738	0.011376714	-0.027213382	-0.007570381	-0.007797254	0.005642726	-0.007933487	0.011754677
211	F	AFBX_211	1062015	26.9	2.81	5.5	5.8	2.2	0	7	2	NA	NA	NA	NA	NA	NA	NA	NA	NA	NA	NA	NA	NA	NA	NA	NA	NA	NA	NA	NA	NA	NA	NA	NA	20	23.5	23	9	-0.141919864	-0.001879167	-0.021763575	-0.029501569	0.016124529	0.006685451	0.019065269	-0.004201053	-0.001356774	-0.014862147
212	F	AFBX_212	1062015	28.2	2.72	7.2	7.5	2.8	0	7	3.1	NA	NA	NA	NA	NA	NA	NA	NA	NA	NA	NA	NA	NA	NA	NA	NA	NA	NA	NA	NA	NA	NA	NA	NA	20	25	24	7	0.012772795	0.025706799	-0.026561392	-0.02971774	-0.018097371	-0.003712441	-0.009137907	0.009576608	0.016588805	-0.006657221
213	M	AFBX_213	1062015	26.5	2.86	6.1	5.9	2.3	0	7	2	NA	NA	NA	NA	NA	NA	NA	NA	NA	NA	NA	NA	NA	NA	NA	NA	NA	NA	NA	NA	NA	NA	NA	NA	22.3	27	22	9	-0.013880291	0.034595002	-0.078106611	-0.051001226	-0.019262678	-0.013007791	-0.021414443	-0.003656958	-0.004073613	0.006307867
214	M	AFBX_214	1062015	27.4	2.91	6.3	6.3	2.6	0	7	2.6	NA	NA	NA	NA	NA	NA	NA	NA	NA	NA	NA	NA	NA	NA	NA	NA	NA	NA	NA	NA	NA	NA	NA	NA	15	18.5	18	7	-0.040835911	-0.011295094	-0.009615241	-0.016214125	0.005956215	-0.01709915	-0.035597717	0.0061586	-0.011763976	0.013747221
215	M	AFBX_215	1062015	23.7	3.03	6.6	6.3	2.5	0	7	2.1	NA	NA	NA	NA	NA	NA	NA	NA	NA	NA	NA	NA	NA	NA	NA	NA	NA	NA	NA	NA	NA	NA	NA	NA	22.4	22.8	24	9	-0.207138595	-0.024684271	-0.027868055	0.047911627	0.008305726	-0.015048539	-0.029271256	-0.013505292	-0.002762596	0.009198667
216	F	AFBX_216	1062015	25.2	3.05	6.7	7.6	3	0	6	2.3	NA	NA	NA	NA	NA	NA	NA	NA	NA	NA	NA	NA	NA	NA	NA	NA	NA	NA	NA	NA	NA	NA	NA	NA	22.5	21	23	9	0.073406279	0.038866726	-0.009947171	0.042758755	-0.00036702	-0.003994253	-0.013595994	0.017124558	0.016428262	-0.005491597
217	M	AFBX_217	1062015	26.4	3.08	7.1	5.6	2.9	0	8	2.5	NA	NA	NA	NA	NA	NA	NA	NA	NA	NA	NA	NA	NA	NA	NA	NA	NA	NA	NA	NA	NA	NA	NA	NA	19	20.4	19	7	-0.105706553	0.091939361	-0.003530312	0.037593217	0.004333337	-0.026731942	-0.002797097	-0.017098401	0.004387435	-0.00353786
218	M	AFBX_218	1062015	28.2	2.88	5.8	7	2.6	0	6	2	NA	NA	NA	NA	NA	NA	NA	NA	NA	NA	NA	NA	NA	NA	NA	NA	NA	NA	NA	NA	NA	NA	NA	NA	19.5	22	23	11	0.18464931	-0.053196251	0.028473772	-0.019512633	0.016465798	0.00339648	-0.013588884	-0.00222126	-0.00118019	-0.008670768
219	M	AFBX_219	1062015	23.9	2.95	7.1	7.6	2.8	0	2	2	NA	NA	NA	NA	NA	NA	NA	NA	NA	NA	NA	NA	NA	NA	NA	NA	NA	NA	NA	NA	NA	NA	NA	NA	16.6	18.3	19	7	-0.275242923	0.035872497	-0.075604643	0.003354433	-0.008980221	-0.005042826	0.001382412	-0.001928889	0.009609543	0.010890778
220	M	AFBX_220	1062015	13.6	2.6	7.1	6.2	3.2	0	5	2.9	NA	NA	NA	NA	NA	NA	NA	NA	NA	NA	NA	NA	NA	NA	NA	NA	NA	NA	NA	NA	NA	NA	NA	NA	18	21	21	9	-0.049263444	-0.067566873	0.110781154	0.001865193	-0.026657978	0.027482138	-0.01147525	0.007396894	-0.011729278	0.007474689
221	M	AFBX_221	1062015	22.2	2.78	6.8	8.3	3	0	6	2.4	2092015	182	27.15	37	39	44	26.17	141	81	159.8	24.37	37	33	NA	NA	NA	NA	NA	NA	NA	NA	NA	NA	NA	23.8	22.4	26	9	-0.050552944	0.099217721	-0.028321284	0.018550811	0.012799345	-0.006310122	0.014552837	-0.00728906	0.005895309	0.000119787
222	F	AFBX_222	1062015	28.6	2.67	6.6	7	3.3	0	7	2.5	NA	NA	NA	NA	NA	NA	NA	NA	NA	NA	NA	NA	NA	NA	NA	NA	NA	NA	NA	NA	NA	NA	NA	NA	18	20	25	9	0.026817262	0.073567122	0.050914623	0.002782171	0.012692763	-0.01173964	-0.002749185	-0.011784834	0.004795507	-0.008752154
223	M	AFBX_223	1062015	27.2	2.8	5.7	6.7	2.3	0	8	2.3	NA	NA	NA	NA	NA	NA	NA	NA	NA	NA	NA	NA	NA	NA	NA	NA	NA	NA	NA	NA	NA	NA	NA	NA	17	17.3	19	7	-0.139725382	-0.050797854	0.024230361	-0.018553409	0.002323847	-0.013098834	-0.00020559	-0.004871717	0.003623558	0.002779975
224	M	AFBX_224	1062015	22.8	2.75	6.2	7	2.5	0	7	2.4	NA	NA	NA	NA	NA	NA	NA	NA	NA	NA	NA	NA	NA	NA	NA	NA	NA	NA	NA	NA	NA	NA	NA	NA	15	16.5	16	5	-0.362609251	-0.042299333	0.001493013	0.061089688	0.016423455	-0.018054018	0.051603623	0.039062475	-0.030008701	-0.017775989
225	F	AFBX_225	1062015	21.9	2.89	6.5	6.3	2.7	0	7	2.3	NA	NA	NA	NA	NA	NA	NA	NA	NA	NA	NA	NA	NA	NA	NA	NA	NA	NA	NA	NA	NA	NA	NA	NA	18.3	20.5	19	9	0.046359467	0.046730659	-0.129615864	-0.003517121	-0.002946561	-0.005635057	-0.006796014	0.020293825	0.020229596	0.01747875
226	F	AFBX_226	1062015	25.3	2.81	6.9	7.3	2.5	0	7	2.6	NA	NA	NA	NA	NA	NA	NA	NA	NA	NA	NA	NA	NA	NA	NA	NA	NA	NA	NA	NA	NA	NA	NA	NA	23	21.5	25	9	0.012693781	-0.022742814	0.004800425	0.04761743	-0.011100798	-0.005163281	-0.000385423	0.013159746	0.015763382	-0.0132933
227	F	AFBX_227	1062015	26.1	2.84	6.5	6.1	2.9	1	7	2.3	NA	NA	NA	NA	NA	NA	NA	NA	NA	NA	NA	NA	NA	NA	NA	NA	NA	NA	NA	NA	NA	NA	NA	NA	16.6	17.1	20	7	-0.094879367	0.013969959	-0.04339508	-0.036214896	0.016723604	0.009807986	-0.002561935	0.007815644	-0.005987008	-0.000925794
228	F	AFBX_228	1062015	27.8	3.09	6.6	6.6	2.9	0	8	2.1	NA	NA	NA	NA	NA	NA	NA	NA	NA	NA	NA	NA	NA	NA	NA	NA	NA	NA	NA	NA	NA	NA	NA	NA	17	18	19	7	0.021509748	-0.032352334	0.069570417	-0.016390769	-0.000517737	0.006772769	-0.002444955	0.011779398	0.0116656	0.000275208
229	M	AFBX_229	1062015	22.8	3.06	6.7	6.7	2.9	4	7	2.3	NA	NA	NA	NA	NA	NA	NA	NA	NA	NA	NA	NA	NA	NA	NA	NA	NA	NA	NA	NA	NA	NA	NA	NA	21.2	23.4	27	7	-0.03557831	0.041221836	0.018047871	0.020596675	-0.017291621	0.015790923	0.003179001	-0.011665727	0.005730809	0.000818265
230	F	AFBX_230	1062015	22.8	3.18	7.9	7.8	3.2	0	7	2.4	NA	NA	NA	NA	NA	NA	NA	NA	NA	NA	NA	NA	NA	NA	NA	NA	NA	NA	NA	NA	NA	NA	NA	NA	23	23.5	27	11	-0.013838723	-0.000399676	-0.022362009	0.022454854	0.029760559	0.012705433	0.024448686	-0.006961194	0.012579034	-0.021825193
231	F	AFBX_231	1062015	23.2	2.68	5.6	6.2	2.8	4	7	2.1	NA	NA	NA	NA	NA	NA	NA	NA	NA	NA	NA	NA	NA	NA	NA	NA	NA	NA	NA	NA	NA	NA	NA	NA	21.2	25.5	24	7	-0.267514532	0.151885847	-0.007487683	0.02255298	0.004349409	0.009888592	0.012967105	0.001034618	-0.020984749	-0.000304923
232	M	AFBX_232	1062015	24.1	2.83	7.1	6.4	2.8	0	7	2.2	NA	NA	NA	NA	NA	NA	NA	NA	NA	NA	NA	NA	NA	NA	NA	NA	NA	NA	NA	NA	NA	NA	NA	NA	17.5	16	19	7	-0.009206177	-0.0984436	0.003335268	0.040971063	0.024675728	-0.007687432	-0.004032907	0.012275243	-0.00188544	-0.004381607
233	F	AFBX_233	1062015	25.9	2.77	6.6	5.7	2.8	0	7	2.7	NA	NA	NA	NA	NA	NA	NA	NA	NA	NA	NA	NA	NA	NA	NA	NA	NA	NA	NA	NA	NA	NA	NA	NA	21.3	22.5	25	10	-0.172682648	-0.014231353	-0.001201923	0.003867767	-0.007984279	0.012607791	0.014891289	0.004008797	0.002811835	-0.008885795
234	M	AFBX_234	1062015	23.4	2.86	6.2	7	2.5	0	7	2.5	NA	NA	NA	NA	NA	NA	NA	NA	NA	NA	NA	NA	NA	NA	NA	NA	NA	NA	NA	NA	NA	NA	NA	NA	20	23.5	22	9	-0.073599359	0.012146132	-0.004624315	-0.059743218	-0.051090094	-0.000256286	-0.002766087	-0.003445435	0.021448281	-0.00512225
235	M	AFBX_235	1062015	22.9	3	6	6.9	2.8	2	7	2.8	NA	NA	NA	NA	NA	NA	NA	NA	NA	NA	NA	NA	NA	NA	NA	NA	NA	NA	NA	NA	NA	NA	NA	NA	18	18.5	23	7	-0.04176544	-0.067152118	0.011852593	0.037838544	-0.00838004	0.02502557	-0.018465614	0.01401139	0.014661224	-0.005056284
236	F	AFBX_236	1062015	25.2	2.75	6.4	5.9	2.6	0	8	1.7	NA	NA	NA	NA	NA	NA	NA	NA	NA	NA	NA	NA	NA	NA	NA	NA	NA	NA	NA	NA	NA	NA	NA	NA	18	22	23	9	-0.166551565	-0.078948613	0.017747044	0.009384769	-0.006636178	0.000771788	0.00179977	-0.011553762	-0.002334136	0.018078116
237	M	AFBX_237	1062015	21.5	2.96	6	6.8	2.7	4	7	2.1	NA	NA	NA	NA	NA	NA	NA	NA	NA	NA	NA	NA	NA	NA	NA	NA	NA	NA	NA	NA	NA	NA	NA	NA	20.5	23.5	24	7	-0.190005011	-0.022018162	0.074794336	-0.006174508	-0.025046712	0.012620156	0.028842084	-0.004335085	-0.007139362	-0.017691346
238	M	AFBX_238	1062015	21.2	2.55	5.8	5	2.2	0	6	1.9	NA	NA	NA	NA	NA	NA	NA	NA	NA	NA	NA	NA	NA	NA	NA	NA	NA	NA	NA	NA	NA	NA	NA	NA	22	19.5	21	7	-0.086860706	-0.016374958	-0.049466153	0.027984106	0.033663529	0.004337962	-0.000608574	0.000652995	-0.00357275	-0.00942551
239	M	AFBX_239	1062015	21.3	3.09	6.2	7.2	2.8	0	7	3.1	NA	NA	NA	NA	NA	NA	NA	NA	NA	NA	NA	NA	NA	NA	NA	NA	NA	NA	NA	NA	NA	NA	NA	NA	16.5	23.5	21	9	-0.106862254	-0.07896635	-0.08361165	-0.08264292	0.010730655	-0.001187915	-0.004173929	-0.006300514	0.001210903	-0.007935391
240	M	AFBX_240	1062015	21.6	3.02	6.8	6.3	3.1	0	7	2	NA	NA	NA	NA	NA	NA	NA	NA	NA	NA	NA	NA	NA	NA	NA	NA	NA	NA	NA	NA	NA	NA	NA	NA	17	20	22	7	0.064218656	-0.014213338	0.071282059	-0.0262546	0.003215594	0.013032458	-0.007803836	0.002896861	0.007376458	-0.005528109
241	F	AFBX_241	1062015	20.1	3.51	6	5.3	2.6	2	7	2.6	NA	NA	NA	NA	NA	NA	NA	NA	NA	NA	NA	NA	NA	NA	NA	NA	NA	NA	NA	NA	NA	NA	NA	NA	21.1	22.4	23	9	-0.077678774	0.097604799	-0.036104342	-0.028428293	-0.015294169	0.037631668	-0.002709976	-0.005032656	-0.028608608	-0.001174391
242	F	AFBX_242	1062015	21.9	2.4	6	6.6	2.5	0	7	2.1	NA	NA	NA	NA	NA	NA	NA	NA	NA	NA	NA	NA	NA	NA	NA	NA	NA	NA	NA	NA	NA	NA	NA	NA	19	20	21	9	0.230967925	0.004160784	0.081608406	-0.028816638	0.038901209	0.037203714	0.018281083	-0.005635407	0.017610156	0.023510141
243	F	AFBX_243	1062015	27.2	2.85	6	6.6	2.7	1	8	2	NA	NA	NA	NA	NA	NA	NA	NA	NA	NA	NA	NA	NA	NA	NA	NA	NA	NA	NA	NA	NA	NA	NA	NA	18	22.7	24	9	-0.170405541	0.043462144	-0.055557371	-0.023613474	-0.026031247	0.014104444	-0.025917323	-0.005398923	-0.022868243	0.010433812
244	M	AFBX_244	1062015	23.8	2.9	6	6.4	2.5	0	8	2.5	NA	NA	NA	NA	NA	NA	NA	NA	NA	NA	NA	NA	NA	NA	NA	NA	NA	NA	NA	NA	NA	NA	NA	NA	16	23.5	20	11	0.379901865	-0.09112788	-0.012230377	0.028567583	-0.020782311	0.018294512	0.024064517	0.00130766	-0.012674399	-0.004844393
245	M	AFBX_245	1062015	23.2	3	6.2	5.5	2.5	0	8	2	NA	NA	NA	NA	NA	NA	NA	NA	NA	NA	NA	NA	NA	NA	NA	NA	NA	NA	NA	NA	NA	NA	NA	NA	21.2	19	28	9	0.080864883	0.072172001	-0.059507707	0.012143831	-0.001947583	0.023648604	-0.005197521	-0.006695137	0.012443801	-0.005221586
246	M	AFBX_246	1062015	21.4	3.01	5.1	5.9	2.2	0	7	2.1	NA	NA	NA	NA	NA	NA	NA	NA	NA	NA	NA	NA	NA	NA	NA	NA	NA	NA	NA	NA	NA	NA	NA	NA	17	18.5	23	9	-0.023842397	-0.067008082	-0.046884878	-0.041559951	-0.016940283	0.002134212	-0.034723633	0.002832525	0.005938995	0.019835254
247	F	AFBX_247	1062015	23.1	2.63	6.2	6.9	1.8	0	7	1.2	NA	NA	NA	NA	NA	NA	NA	NA	NA	NA	NA	NA	NA	NA	NA	NA	NA	NA	NA	NA	NA	NA	NA	NA	21.2	23.7	23	9	-0.063413307	0.008973609	-0.055307298	-0.033183175	0.021041462	-0.00035581	0.015659005	-0.004383707	0.000135439	-0.008030186
248	M	AFBX_248	1062015	20.8	3.12	6.1	6.5	3	2	7	2.2	2092015	191	32.76	48	44	44	29.96	109	47	170.2	29.64	46	37	NA	NA	NA	NA	NA	NA	NA	NA	NA	NA	NA	20	18	28	9	-0.109233477	-0.001752211	0.021085308	-0.003110321	0.013461443	-0.009339675	0.010537958	-0.003938746	-0.009733529	-0.012401713
249	F	AFBX_249	1062015	20.4	2.85	6.8	6.9	2.7	1	7	2.5	NA	NA	NA	NA	NA	NA	NA	NA	NA	NA	NA	NA	NA	NA	NA	NA	NA	NA	NA	NA	NA	NA	NA	NA	23	26	25	7	-0.014448391	0.011985699	0.02896756	-0.006051575	0.029232309	0.006228933	0.024621473	-0.007083624	-0.012376998	0.011050691
250	F	AFBX_250	1062015	19.3	2.52	5.5	6.8	3	0	6	2.4	NA	NA	NA	NA	NA	NA	NA	NA	NA	NA	NA	NA	NA	NA	NA	NA	NA	NA	NA	NA	NA	NA	NA	NA	18.5	16.2	24	9	0.327237118	-0.012694003	0.023715507	0.050362284	0.01523365	-0.015151581	0.014950254	-0.010901681	-0.008973877	0.001287101
251	M	AFBX_251	1062015	15.1	2.75	5.9	5.3	2.5	4	7	1.6	NA	NA	NA	NA	NA	NA	NA	NA	NA	NA	NA	NA	NA	NA	NA	NA	NA	NA	NA	NA	NA	NA	NA	NA	17.1	20.4	28	9	-0.239056177	0.099748409	0.083578696	0.018162747	-0.016930692	0.014761015	-0.030403463	-0.013832155	-0.044133837	-0.023279438
252	M	AFBX_252	1062015	13.4	2.75	5.5	6.7	2.4	4	7	2.1	NA	NA	NA	NA	NA	NA	NA	NA	NA	NA	NA	NA	NA	NA	NA	NA	NA	NA	NA	NA	NA	NA	NA	NA	21	24	26	9	-0.041285537	-0.0770319	0.035818723	-0.05812209	-0.015705779	-0.020004642	7.58E-08	0.002516139	0.001328102	-0.00201135
253	F	AFBX_253	1062015	17.1	5.7	6.5	7.1	2.6	4	7	1.7	NA	NA	NA	NA	NA	NA	NA	NA	NA	NA	NA	NA	NA	NA	NA	NA	NA	NA	NA	NA	NA	NA	NA	NA	20	25.2	27	9	0.055758346	0.088586037	0.006428393	-0.079193716	0.032689753	0.016917746	-0.001162003	-0.015217057	0.00573867	-0.011758771
254	M	AFBX_254	1062015	16.4	2.56	5.8	6.3	2.7	4	7	1.6	NA	NA	NA	NA	NA	NA	NA	NA	NA	NA	NA	NA	NA	NA	NA	NA	NA	NA	NA	NA	NA	NA	NA	NA	22	19	19	7	-0.167151059	-0.080327615	0.0458753	0.096289923	0.001195786	-0.002684953	0.003407793	0.0028956	-0.014220722	-0.019541197
255	F	AFBX_255	1062015	14.8	2.98	5.5	5.7	2.2	2	7	2	2092015	175	27.56	39	39	26	34.97	109	43	160.2	24.58	37	32	NA	NA	NA	NA	NA	NA	NA	NA	NA	NA	NA	17.8	17	22	7	-0.199848914	-0.102867773	-0.031038265	0.06129821	0.080091661	-0.003812868	0.008105577	-0.010307419	0.009312807	0.010981288
256	F	AFBX_256	1062015	18.3	3.04	5.1	5.5	2.3	4	7	2.1	NA	NA	NA	NA	NA	NA	NA	NA	NA	NA	NA	NA	NA	NA	NA	NA	NA	NA	NA	NA	NA	NA	NA	NA	19.5	20	26	9	-0.059643609	-0.02784746	0.014690577	-0.003407731	-0.004291567	0.039670741	0.000577336	0.013201443	-0.012165678	0.008047743
257	F	AFBX_257	1062015	19.5	2.78	5.7	6.7	2.5	0	7	1.4	NA	NA	NA	NA	NA	NA	NA	NA	NA	NA	NA	NA	NA	NA	NA	NA	NA	NA	NA	NA	NA	NA	NA	NA	20.5	21	26	9	0.081933644	0.040289097	0.06062336	-0.034263144	0.050567128	-0.025800025	0.015935493	0.003793721	0.006339513	0.003590981
258	M	AFBX_258	1062015	18.1	2.86	6.2	6.5	2.6	4	6	2.6	NA	NA	NA	NA	NA	NA	NA	NA	NA	NA	NA	NA	NA	NA	NA	NA	NA	NA	NA	NA	NA	NA	NA	NA	23	25	24	9	-0.107430065	-0.09092069	0.085992197	0.044906948	0.024138029	0.009043408	-0.024259497	-0.004639605	0.000400673	-0.008770125
259	F	AFBX_259	1062015	22.1	3.1	6	6.8	2.5	1	7	2	NA	NA	NA	NA	NA	NA	NA	NA	NA	NA	NA	NA	NA	NA	NA	NA	NA	NA	NA	NA	NA	NA	NA	NA	19.5	19.8	29	7	-0.25864608	0.038313556	-0.159200504	0.038480741	0.012573219	0.051081111	0.026808388	0.013543191	-0.002681445	0.002475426
260	M	AFBX_260	1062015	19.4	2.84	6.7	6.1	2.6	2	7	2.7	NA	NA	NA	NA	NA	NA	NA	NA	NA	NA	NA	NA	NA	NA	NA	NA	NA	NA	NA	NA	NA	NA	NA	NA	21	22	23	9	0.141389485	-0.055554795	7.95E-05	0.032686409	-0.047895518	-0.02772122	-0.006219104	0.007108876	0.001591778	-0.005732512
261	M	AFBX_261	1062015	16.1	2.9	4.9	6	2.1	6	7	1.8	NA	NA	NA	NA	NA	NA	NA	NA	NA	NA	NA	NA	NA	NA	NA	NA	NA	NA	NA	NA	NA	NA	NA	NA	22.6	22.3	24	11	0.387621502	0.067493189	-0.026735151	0.060073948	-0.017899365	0.001135151	0.011113846	0.00673045	-0.015820471	0.002873032
262	F	AFBX_262	1062015	17.8	2.79	5.9	6.1	2.3	2	7	1.5	NA	NA	NA	NA	NA	NA	NA	NA	NA	NA	NA	NA	NA	NA	NA	NA	NA	NA	NA	NA	NA	NA	NA	NA	20	23.5	22	9	-0.203116282	-0.09588468	-0.054778633	0.019869849	0.014559498	-0.002076238	-0.018855478	-4.08E-05	-0.00554933	0.001097154
263	F	AFBX_263	1062015	22.1	2.84	5.2	5.8	2.8	2	9	1.5	NA	NA	NA	NA	NA	NA	NA	NA	NA	NA	NA	NA	NA	NA	NA	NA	NA	NA	NA	NA	NA	NA	NA	NA	17.9	24	24	9	-0.087114258	0.043934467	0.055759522	-0.11269862	-0.007691683	-0.016454069	-0.007377314	-0.023696711	-0.018540407	0.00419878
264	M	AFBX_264	1062015	20.7	3.09	5.5	5.7	2.3	2	9	1.2	NA	NA	NA	NA	NA	NA	NA	NA	NA	NA	NA	NA	NA	NA	NA	NA	NA	NA	NA	NA	NA	NA	NA	NA	20	21	22	9	-0.180837424	-0.014545504	0.041087544	0.004664551	-0.012619166	0.002738287	-0.001064161	-0.009299271	-0.002878286	-0.015145305
265	F	AFBX_265	1062015	16.1	3.25	5.5	6.3	2.4	2	7	2.2	NA	NA	NA	NA	NA	NA	NA	NA	NA	NA	NA	NA	NA	NA	NA	NA	NA	NA	NA	NA	NA	NA	NA	NA	19.6	16.2	26	9	-0.154758857	0.075917275	-0.006126445	0.067893042	-0.010189422	-0.019005161	-0.013733032	-0.01440311	0.006460885	0.014569618
266	F	AFBX_266	1062015	17.6	3.27	5.9	7.3	2.8	4	7	2.5	NA	NA	NA	NA	NA	NA	NA	NA	NA	NA	NA	NA	NA	NA	NA	NA	NA	NA	NA	NA	NA	NA	NA	NA	18.5	20	26	7	-0.223133093	-0.070363412	-0.039518358	0.021607459	0.017098235	-0.025371158	0.005753415	0.010087208	0.01536446	-0.003875506
267	F	AFBX_267	1062015	18.8	2.7	6.2	7.2	2.5	4	7	1.1	2092015	183	30.51	42	41	30	25.31	136	82	164.2	27.81	38	34	NA	NA	NA	NA	NA	NA	NA	NA	NA	NA	NA	22.8	22	25	9	0.107470754	0.06543946	-0.008368959	0.056131699	-0.020332863	0.016021626	-0.026968314	-0.009776344	0.017129922	0.012632893
268	F	AFBX_268	1062015	18.5	3.02	6.8	5.7	2.7	0	6	1.8	NA	NA	NA	NA	NA	NA	NA	NA	NA	NA	NA	NA	NA	NA	NA	NA	NA	NA	NA	NA	NA	NA	NA	NA	20	18	23	9	0.14650412	0.00089736	-0.030575298	0.027983612	0.057088665	-0.016813161	-0.010295139	-0.017942038	0.003408902	0.006046347
269	M	AFBX_269	1062015	17.7	3.14	7.3	7	3.1	0	5	1.7	NA	NA	NA	NA	NA	NA	NA	NA	NA	NA	NA	NA	NA	NA	NA	NA	NA	NA	NA	NA	NA	NA	NA	NA	21.8	22.5	25	9	-0.159982124	-0.030939506	0.044370176	-0.002187039	-0.022832777	0.012005382	0.023332032	0.005405295	-0.00639714	0.000408876
270	F	AFBX_270	1062015	18.4	2.11	5.3	6.4	2.1	0	5	1.9	NA	NA	NA	NA	NA	NA	NA	NA	NA	NA	NA	NA	NA	NA	NA	NA	NA	NA	NA	NA	NA	NA	NA	NA	21	21	20	11	0.324946059	0.014292934	-0.003528253	0.089773251	0.000953582	-0.005842117	0.008952902	0.009045523	-0.003468576	-0.000236864
271	F	AFBX_271	1062015	17.3	2.97	5.5	6.6	2.7	0	7	2.1	NA	NA	NA	NA	NA	NA	NA	NA	NA	NA	NA	NA	NA	NA	NA	NA	NA	NA	NA	NA	NA	NA	NA	NA	20.2	22	24	9	-0.122189689	0.011705979	0.092232472	0.000314182	-0.003622104	0.018898099	0.021425149	-0.011409998	0.010899118	0.005479593
272	F	AFBX_272	1062015	17.4	2.94	5.2	5.2	2.4	0	7	1.6	NA	NA	NA	NA	NA	NA	NA	NA	NA	NA	NA	NA	NA	NA	NA	NA	NA	NA	NA	NA	NA	NA	NA	NA	18.5	21	26	9	-0.050811083	-0.025507634	0.020021473	-0.006949427	0.00018931	0.010216852	-0.015670108	0.009511713	-0.004674346	0.000847816
273	F	AFBX_273	1062015	16.5	2.95	5.5	5.6	2.4	0	7	1.7	NA	NA	NA	NA	NA	NA	NA	NA	NA	NA	NA	NA	NA	NA	NA	NA	NA	NA	NA	NA	NA	NA	NA	NA	21.3	23.5	25	9	-0.212908018	-0.032541539	-0.017207691	-0.006457753	0.009957317	-0.046570287	0.013867086	-0.024108402	-0.005855307	0.026287451
274	F	AFBX_274	1062015	19.5	2.65	6.1	5.6	2.1	0	7	1.9	NA	NA	NA	NA	NA	NA	NA	NA	NA	NA	NA	NA	NA	NA	NA	NA	NA	NA	NA	NA	NA	NA	NA	NA	23	24.5	25	7	-0.163546292	-0.009134707	0.02580837	-0.003689011	-0.024439512	-0.006028737	-0.000788972	0.00871611	0.007409046	-0.0182432
275	M	AFBX_275	1062015	20.2	2.62	5.9	6.6	2.3	0	7	2.1	NA	NA	NA	NA	NA	NA	NA	NA	NA	NA	NA	NA	NA	NA	NA	NA	NA	NA	NA	NA	NA	NA	NA	NA	22.5	18	23	7	-0.145638379	-0.027952131	0.041616681	0.076895767	0.01361811	-0.016226768	0.003617316	-0.017871626	0.016631617	-0.011999973
276	M	AFBX_276	1062015	21.9	3.05	5.5	6.2	2.4	0	7	1.6	NA	NA	NA	NA	NA	NA	NA	NA	NA	NA	NA	NA	NA	NA	NA	NA	NA	NA	NA	NA	NA	NA	NA	NA	21	22	25	9	0.092828527	0.023429829	0.003272382	-0.004840202	0.029179828	0.011143301	-0.020045255	-0.001518165	0.007210567	-0.002616008
277	M	AFBX_277	1062015	23.3	3.3	5.5	5.6	2.2	0	8	1.7	NA	NA	NA	NA	NA	NA	NA	NA	NA	NA	NA	NA	NA	NA	NA	NA	NA	NA	NA	NA	NA	NA	NA	NA	18.5	19.1	26	9	0.282726374	0.093903051	0.006917081	0.005260378	0.05954526	-0.028658659	-0.000959078	-0.014578192	-0.02368458	0.002057344
278	M	AFBX_278	1062015	17.9	3.15	6	5.7	2.4	0	6	2.2	NA	NA	NA	NA	NA	NA	NA	NA	NA	NA	NA	NA	NA	NA	NA	NA	NA	NA	NA	NA	NA	NA	NA	NA	17	19	22	11	0.305024997	-0.007210389	0.061384285	0.024238143	0.007419319	-0.040498671	0.002798791	-0.007131615	-0.000415423	-0.012326899
279	M	AFBX_279	1062015	18.8	2.85	6.7	7.9	3	0	6	2.2	NA	NA	NA	NA	NA	NA	NA	NA	NA	NA	NA	NA	NA	NA	NA	NA	NA	NA	NA	NA	NA	NA	NA	NA	20.2	20	22	7	-0.11971002	0.011179774	0.029025923	-0.016058599	-0.017834931	-0.033480802	-0.007700271	-0.012446585	0.011180137	0.015614179
280	M	AFBX_280	1062015	18.8	2.03	4.9	5	2	0	6	1.3	NA	NA	NA	NA	NA	NA	NA	NA	NA	NA	NA	NA	NA	NA	NA	NA	NA	NA	NA	NA	NA	NA	NA	NA	17	21	22	9	-0.109881354	-0.058755607	0.093905155	-0.040251106	-0.032888483	0.033921623	-0.025178655	-0.013423239	0.009261806	0.014841242
281	M	AFBX_281	1062015	19.8	2.41	4.7	4.8	2	0	7	1.7	NA	NA	NA	NA	NA	NA	NA	NA	NA	NA	NA	NA	NA	NA	NA	NA	NA	NA	NA	NA	NA	NA	NA	NA	18.2	22.7	23	9	-0.229914225	0.069781211	-0.046920112	-0.007889645	0.010725528	0.03156935	0.005332536	-0.004856201	-0.027137218	-0.001466789
282	M	AFBX_282	1062015	19.9	2.91	5.4	5.4	2.2	0	8	1.1	NA	NA	NA	NA	NA	NA	NA	NA	NA	NA	NA	NA	NA	NA	NA	NA	NA	NA	NA	NA	NA	NA	NA	NA	18	25	21	9	NA	NA	NA	NA	NA	NA	NA	NA	NA	NA
283	M	AFBX_283	1062015	16.8	2.49	4.6	5.1	1.7	0	6	1.2	2092015	157	29.5	37	39	25	31.94	120	33	140.2	27.01	37	33	NA	NA	NA	NA	NA	NA	NA	NA	NA	NA	NA	18.5	19.5	21	9	-0.003088643	0.100099229	0.047135002	-0.057831514	-0.054996091	-0.004627233	-0.004878007	-0.019959001	0.005496458	-0.000121413
284	F	AFBX_284	1062015	22.8	2.85	5.4	5.7	2.2	0	8	1.8	NA	NA	NA	NA	NA	NA	NA	NA	NA	NA	NA	NA	NA	NA	NA	NA	NA	NA	NA	NA	NA	NA	NA	NA	19	23	24	9	-0.145076692	0.062253086	-0.044373822	-0.032876481	-0.020410767	0.026099523	-0.016522753	0.002355202	0.005134178	0.006689849
285	M	AFBX_285	1062015	21.8	2.72	6.4	6.4	2.3	0	8	2	NA	NA	NA	NA	NA	NA	NA	NA	NA	NA	NA	NA	NA	NA	NA	NA	NA	NA	NA	NA	NA	NA	NA	NA	18.4	20.4	28	9	0.021536673	0.091063122	-0.070589156	-0.036873672	-0.050558993	0.000132019	-0.019817688	0.008096025	0.00957178	0.001014433
286	M	AFBX_286	1062015	19.8	2.94	6.5	6.8	2.4	0	7	2.5	NA	NA	NA	NA	NA	NA	NA	NA	NA	NA	NA	NA	NA	NA	NA	NA	NA	NA	NA	NA	NA	NA	NA	NA	18	20.5	19	9	-0.192079359	-0.036097399	0.028125967	-0.025907428	-0.018471344	0.007897953	0.00895389	0.002790929	0.007099916	0.011358165
287	F	AFBX_287	1062015	23.9	2.97	6.1	5.2	2.5	0	8	1.6	NA	NA	NA	NA	NA	NA	NA	NA	NA	NA	NA	NA	NA	NA	NA	NA	NA	NA	NA	NA	NA	NA	NA	NA	19.4	20.2	24	9	-0.136548994	0.109091654	0.074613958	-0.035097926	0.038585414	0.010186574	0.02389282	0.003738133	-0.005357507	0.012342764
288	M	AFBX_288	1062015	18.4	3.12	6.7	8.7	3.1	0	6	2.2	NA	NA	NA	NA	NA	NA	NA	NA	NA	NA	NA	NA	NA	NA	NA	NA	NA	NA	NA	NA	NA	NA	NA	NA	22	19	24	7	0.252679314	0.113481618	-0.013146997	0.051072725	-0.03517367	-0.020180143	-0.007643997	0.02334186	-0.013414677	0.000223466
289	M	AFBX_289	1062015	18.4	3.05	5.9	7	2.5	2	7	1.9	NA	NA	NA	NA	NA	NA	NA	NA	NA	NA	NA	NA	NA	NA	NA	NA	NA	NA	NA	NA	NA	NA	NA	NA	19.1	20.7	25	9	0.122873224	0.153391914	0.005144159	-0.004525968	-0.008781328	-0.020475593	0.025057853	-0.003015405	-0.000147828	0.000124095
290	M	AFBX_290	1062015	17.4	2.56	5.4	7.4	2.6	4	9	2.4	NA	NA	NA	NA	NA	NA	NA	NA	NA	NA	NA	NA	NA	NA	NA	NA	NA	NA	NA	NA	NA	NA	NA	NA	17.5	18	23	6	-0.229426508	0.002283403	0.021624742	0.068700233	-0.00672848	-0.007200365	-0.010467687	-0.009073465	0.008027205	0.005580497
291	F	AFBX_291	1062015	18.2	2.5	5.8	6.5	2.2	0	6	1.7	NA	NA	NA	NA	NA	NA	NA	NA	NA	NA	NA	NA	NA	NA	NA	NA	NA	NA	NA	NA	NA	NA	NA	NA	20.7	24.6	26	9	0.03736007	-0.147366781	-0.141982592	-0.012215031	-0.035519972	-0.053140697	-0.025539373	0.006412044	-0.025959799	-0.004069555
292	F	AFBX_292	1062015	19.1	2.72	6.1	6.7	2.4	0	7	1.5	NA	NA	NA	NA	NA	NA	NA	NA	NA	NA	NA	NA	NA	NA	NA	NA	NA	NA	NA	NA	NA	NA	NA	NA	22	23	23	9	0.010547205	-0.013835907	0.010947047	-0.005630297	0.008673697	-0.004762243	0.021293727	0.011092419	-0.001902135	-0.014528591
293	F	AFBX_293	1062015	18	2.69	6.1	5.7	2.2	2	7	1.6	NA	NA	NA	NA	NA	NA	NA	NA	NA	NA	NA	NA	NA	NA	NA	NA	NA	NA	NA	NA	NA	NA	NA	NA	20.7	21.4	27	9	-0.056380211	0.07505056	0.07115732	-2.97E-05	-0.017943178	-0.016245148	-0.005423144	-0.018878577	0.009359801	0.000669089
294	F	AFBX_294	1062015	19	3.11	5.6	6.1	2.1	2	7	1.6	NA	NA	NA	NA	NA	NA	NA	NA	NA	NA	NA	NA	NA	NA	NA	NA	NA	NA	NA	NA	NA	NA	NA	NA	18.8	22.4	26	9	0.01978267	0.075970885	-0.030063995	-0.005599507	0.028334139	-0.000139128	0.00949354	-0.006196758	-0.019109872	0.004905963
295	F	AFBX_295	1062015	18.9	2.77	5.8	6.4	2.1	0	6	1.4	2092015	177	29.86	38	37	26	29.75	130	65	158.1	27.09	38	31	NA	NA	NA	NA	NA	NA	NA	NA	NA	NA	NA	18.2	22.4	23	9	-0.082200888	0.024895993	0.036168202	-0.075257194	0.023112003	-0.016314403	0.028397733	-0.015810688	0.008653244	0.003008863
296	F	AFBX_296	1062015	19.8	2.55	6.4	6.2	2.7	0	6	2.7	NA	NA	NA	NA	NA	NA	NA	NA	NA	NA	NA	NA	NA	NA	NA	NA	NA	NA	NA	NA	NA	NA	NA	NA	21	22	26	11	0.151804351	-0.014865968	0.001327194	0.006419828	-0.033622039	0.006354882	0.002518665	-0.006064498	0.023369024	-0.015829586
297	F	AFBX_297	1062015	17.2	2.5	5.9	6.5	2.9	0	7	2.5	NA	NA	NA	NA	NA	NA	NA	NA	NA	NA	NA	NA	NA	NA	NA	NA	NA	NA	NA	NA	NA	NA	NA	NA	21.4	23	24	9	-0.193862462	0.002883125	-0.015591895	-0.01827515	0.002777702	-0.031531007	1.40E-05	-0.003170396	-0.00451032	0.030694238
[truncated: 8 more columns]
