# Supplementary material for: Widely assumed phenotypic associations in Cannabis sativa lack a shared genetic basis
Source: PeerJ. 2021 Apr 20;9:e10672. doi: 10.7717/peerj.10672 (PMC8063869; doi:10.7717/peerj.10672)
Supplement: Supplemental Information 7 [file peerj-09-10672-s007.txt]

LM=10
1869.00000 1376.00000
1283.00000 1509.00000
1210.00000 1247.00000
480.00000 1475.00000
1526.00000 2654.00000
1975.00000 2708.00000
1659.00000 4450.00000
2447.00000 1498.00000
2416.00000 1266.00000
3086.00000 1239.00000
ID=AFBX1_001.jpg

LM=10
1600.00000 914.00000
1243.00000 950.00000
1251.00000 835.00000
845.00000 787.00000
1343.00000 2046.00000
1767.00000 2044.00000
1441.00000 3559.00000
2010.00000 1003.00000
2022.00000 862.00000
2575.00000 822.00000
ID=afbx2_001.jpg

LM=10
1639.00000 855.00000
1029.00000 1015.00000
1032.00000 767.00000
265.00000 688.00000
1491.00000 2147.00000
2051.00000 2113.00000
1975.00000 3933.00000
2283.00000 1006.00000
2258.00000 748.00000
2915.00000 817.00000
ID=AFBX3_002.jpg

LM=10
1660.00000 957.00000
1245.00000 925.00000
1320.00000 721.00000
936.00000 547.00000
1355.00000 2404.00000
1937.00000 2391.00000
1770.00000 3932.00000
2144.00000 1061.00000
2173.00000 802.00000
2591.00000 812.00000
ID=afbx4_004.jpg

LM=10
1771.00000 987.00000
1324.00000 987.00000
1409.00000 883.00000
1132.00000 632.00000
1525.00000 2707.00000
2035.00000 2767.00000
1642.00000 4307.00000
2113.00000 971.00000
2060.00000 890.00000
2179.00000 641.00000
ID=AFBX5_003.jpg

LM=10
1709.00000 867.00000
1060.00000 1067.00000
1004.00000 832.00000
290.00000 875.00000
1408.00000 2624.00000
1934.00000 2640.00000
1711.00000 4374.00000
2250.00000 940.00000
2254.00000 739.00000
2966.00000 708.00000
ID=afbx6_002.jpg

LM=10
1783.00000 1235.00000
1251.00000 1357.00000
1256.00000 1129.00000
770.00000 1159.00000
1530.00000 2182.00000
1996.00000 2182.00000
1813.00000 4142.00000
2299.00000 1265.00000
2213.00000 1063.00000
2684.00000 946.00000
ID=AFBX7_006.jpg

LM=10
2022.00000 1036.00000
1588.00000 1051.00000
1611.00000 938.00000
1191.00000 663.00000
1519.00000 2531.00000
1970.00000 2571.00000
1360.00000 4113.00000
2386.00000 1119.00000
2387.00000 1000.00000
2884.00000 814.00000
ID=afbx8_007.jpg

LM=10
1840.00000 874.00000
1296.00000 1037.00000
1271.00000 865.00000
494.00000 858.00000
1535.00000 2308.00000
2085.00000 2339.00000
1931.00000 4380.00000
2359.00000 1119.00000
2434.00000 962.00000
3120.00000 1091.00000
ID=AFBX9_004.jpg

LM=10
1671.00000 814.00000
1342.00000 571.00000
1421.00000 538.00000
1280.00000 170.00000
1545.00000 2579.00000
2094.00000 2556.00000
1973.00000 4647.00000
2044.00000 519.00000
1925.00000 481.00000
2023.00000 57.00000
ID=afbx10_003.tif

LM=10
1870.00000 908.00000
1447.00000 963.00000
1441.00000 802.00000
995.00000 737.00000
1535.00000 1883.00000
1913.00000 1997.00000
1470.00000 3598.00000
2262.00000 911.00000
2199.00000 817.00000
2399.00000 585.00000
ID=AFBX11_007.jpg

LM=10
1791.00000 907.00000
1275.00000 1099.00000
1309.00000 900.00000
793.00000 890.00000
1614.00000 1994.00000
2033.00000 1984.00000
1918.00000 3565.00000
2242.00000 992.00000
2236.00000 821.00000
2647.00000 806.00000
ID=afbx12_006.jpg

LM=10
1673.00000 852.00000
1220.00000 1009.00000
1274.00000 748.00000
500.00000 909.00000
1456.00000 1798.00000
1865.00000 1880.00000
1233.00000 3132.00000
2173.00000 1000.00000
2151.00000 732.00000
2761.00000 805.00000
ID=AFBX13_009.jpg

LM=10
1603.00000 1160.00000
1161.00000 1100.00000
1236.00000 974.00000
860.00000 725.00000
1426.00000 2374.00000
1817.00000 2380.00000
1690.00000 3721.00000
1910.00000 1113.00000
1864.00000 970.00000
2235.00000 732.00000
ID=afbx14_008.jpg

LM=10
1744.00000 1151.00000
1290.00000 1148.00000
1398.00000 927.00000
944.00000 883.00000
1474.00000 2160.00000
1932.00000 2221.00000
1547.00000 3442.00000
2173.00000 1253.00000
2129.00000 1012.00000
2719.00000 1052.00000
ID=AFBX15_010.jpg

LM=10
1818.00000 1225.00000
1437.00000 1150.00000
1507.00000 1031.00000
1253.00000 859.00000
1631.00000 2729.00000
2126.00000 2755.00000
2012.00000 4151.00000
2160.00000 1168.00000
2090.00000 986.00000
2589.00000 875.00000
ID=afbx16_009.jpg

LM=10
1852.00000 968.00000
1243.00000 1144.00000
1269.00000 852.00000
348.00000 968.00000
1273.00000 2522.00000
1932.00000 2625.00000
1326.00000 4655.00000
2396.00000 1290.00000
2531.00000 988.00000
3307.00000 1233.00000
ID=AFBX17_011.jpg

LM=10
1791.00000 867.00000
1004.00000 1080.00000
1004.00000 782.00000
200.00000 883.00000
1428.00000 2149.00000
1926.00000 2242.00000
1456.00000 3938.00000
2443.00000 1158.00000
2506.00000 905.00000
3280.00000 1089.00000
ID=afbx18_011.jpg

LM=10
1846.00000 1223.00000
1481.00000 1240.00000
1548.00000 1087.00000
1143.00000 895.00000
1514.00000 2386.00000
1968.00000 2466.00000
1637.00000 4119.00000
2184.00000 1200.00000
2097.00000 1117.00000
2326.00000 809.00000
ID=AFBX19_012.jpg

LM=10
1837.00000 1166.00000
1484.00000 1169.00000
1520.00000 1048.00000
1212.00000 895.00000
1633.00000 2299.00000
1996.00000 2314.00000
1543.00000 3793.00000
2208.00000 1019.00000
2130.00000 956.00000
2377.00000 735.00000
ID=afbx20_013.jpg

LM=10
1744.00000 1131.00000
1326.00000 1092.00000
1398.00000 938.00000
958.00000 685.00000
1473.00000 2031.00000
1889.00000 2067.00000
1603.00000 3775.00000
2136.00000 1101.00000
2039.00000 971.00000
2401.00000 763.00000
ID=AFBX21_015.jpg

LM=10
1823.00000 1188.00000
1462.00000 1078.00000
1549.00000 976.00000
1232.00000 659.00000
1312.00000 2791.00000
1823.00000 2988.00000
1239.00000 4070.00000
2220.00000 1042.00000
2136.00000 936.00000
2358.00000 604.00000
ID=AFBX22_013.jpg

LM=10
1910.00000 809.00000
1482.00000 992.00000
1455.00000 803.00000
808.00000 899.00000
1383.00000 2107.00000
1859.00000 2257.00000
1187.00000 3838.00000
2362.00000 1050.00000
2374.00000 875.00000
2916.00000 902.00000
ID=AFBX23_014.jpg

LM=10
1786.00000 1174.00000
1356.00000 1084.00000
1415.00000 994.00000
1072.00000 759.00000
1515.00000 2365.00000
1880.00000 2403.00000
1537.00000 3980.00000
2141.00000 1152.00000
2111.00000 1077.00000
2358.00000 842.00000
ID=afbx24_014.jpg

LM=10
2101.00000 1223.00000
1952.00000 1094.00000
2031.00000 1081.00000
2078.00000 839.00000
1657.00000 3135.00000
2058.00000 3214.00000
1756.00000 4105.00000
2227.00000 1114.00000
2177.00000 1078.00000
2111.00000 902.00000
ID=AFBX25_016.jpg

LM=10
1820.00000 1177.00000
1504.00000 1191.00000
1562.00000 1064.00000
1269.00000 922.00000
1382.00000 2221.00000
1767.00000 2336.00000
1377.00000 3314.00000
2226.00000 1231.00000
2178.00000 1091.00000
2393.00000 1049.00000
ID=afbx26_015.jpg

LM=10
1756.00000 1107.00000
1383.00000 1068.00000
1449.00000 947.00000
1088.00000 863.00000
1452.00000 2260.00000
1820.00000 2299.00000
1476.00000 3414.00000
2124.00000 1158.00000
2072.00000 1050.00000
2464.00000 962.00000
ID=AFBX27_017.jpg

LM=10
1879.00000 1083.00000
1418.00000 1114.00000
1494.00000 891.00000
720.00000 891.00000
1363.00000 2430.00000
1844.00000 2542.00000
1398.00000 3868.00000
2411.00000 1184.00000
2335.00000 972.00000
3089.00000 1002.00000
ID=afbx28_017.jpg

LM=10
1773.00000 880.00000
1305.00000 913.00000
1332.00000 696.00000
829.00000 666.00000
1740.00000 2205.00000
2153.00000 2142.00000
2183.00000 3315.00000
2258.00000 972.00000
2265.00000 778.00000
2778.00000 753.00000
ID=AFBX30_018.jpg

LM=10
1786.00000 1387.00000
1482.00000 1351.00000
1551.00000 1215.00000
1250.00000 1034.00000
1440.00000 2844.00000
1844.00000 2917.00000
1597.00000 4082.00000
2154.00000 1239.00000
2072.00000 1107.00000
2241.00000 836.00000
ID=AFBX31_019.jpg

LM=10
1724.00000 992.00000
1334.00000 1107.00000
1351.00000 933.00000
892.00000 908.00000
1488.00000 2241.00000
1951.00000 2217.00000
1778.00000 3563.00000
2086.00000 1128.00000
2107.00000 915.00000
2725.00000 1015.00000
ID=afbx32_018.jpg

LM=10
1760.00000 1028.00000
1389.00000 1091.00000
1458.00000 955.00000
1100.00000 763.00000
1647.00000 2048.00000
2061.00000 1995.00000
2081.00000 3559.00000
2111.00000 1001.00000
2025.00000 875.00000
2343.00000 634.00000
ID=AFBX33_021.jpg

LM=10
1628.00000 1159.00000
1219.00000 1124.00000
1305.00000 998.00000
950.00000 635.00000
1403.00000 2573.00000
1916.00000 2615.00000
1680.00000 4325.00000
2081.00000 1142.00000
2002.00000 1019.00000
2192.00000 712.00000
ID=afbx34_020.jpg

LM=10
1726.00000 815.00000
1190.00000 1080.00000
1157.00000 824.00000
443.00000 971.00000
1479.00000 2281.00000
1892.00000 2296.00000
1753.00000 3432.00000
2151.00000 1062.00000
2238.00000 848.00000
2768.00000 1077.00000
ID=AFBX35_023.jpg

LM=10
1916.00000 1109.00000
1530.00000 1007.00000
1603.00000 858.00000
1217.00000 604.00000
1534.00000 2439.00000
1954.00000 2491.00000
1540.00000 3704.00000
2240.00000 1049.00000
2148.00000 944.00000
2584.00000 771.00000
ID=afbx36_022.jpg

LM=10
1744.00000 1056.00000
1371.00000 1140.00000
1392.00000 944.00000
907.00000 1013.00000
1359.00000 2070.00000
1741.00000 2200.00000
1302.00000 3320.00000
2178.00000 1176.00000
2136.00000 944.00000
2729.00000 1059.00000
ID=AFBX37_024.jpg

LM=10
1927.00000 1320.00000
1550.00000 1297.00000
1583.00000 1196.00000
1232.00000 1010.00000
1508.00000 2417.00000
1928.00000 2524.00000
1210.00000 4192.00000
2216.00000 1371.00000
2235.00000 1235.00000
2802.00000 1170.00000
ID=afbx38_023.jpg

LM=10
1717.00000 1248.00000
1358.00000 1193.00000
1413.00000 1026.00000
1060.00000 993.00000
1473.00000 2357.00000
1156.00000 2190.00000
578.00000 2830.00000
2032.00000 1169.00000
1977.00000 1062.00000
1972.00000 810.00000
ID=AFBX39_025.jpg

LM=10
1799.00000 1226.00000
1534.00000 1159.00000
1595.00000 1086.00000
1298.00000 881.00000
1390.00000 2178.00000
1756.00000 2303.00000
1181.00000 3661.00000
2087.00000 1151.00000
2033.00000 1078.00000
2432.00000 917.00000
ID=afbx40_024.jpg

LM=10
1905.00000 1306.00000
1408.00000 1409.00000
1415.00000 1200.00000
680.00000 1210.00000
1670.00000 2416.00000
2091.00000 2423.00000
1740.00000 3970.00000
2392.00000 1283.00000
2300.00000 1117.00000
2846.00000 1041.00000
ID=AFBX41_028.jpg

LM=10
1896.00000 1360.00000
1512.00000 1284.00000
1565.00000 1193.00000
1208.00000 980.00000
1501.00000 2812.00000
1926.00000 2893.00000
1295.00000 4567.00000
2323.00000 1286.00000
2236.00000 1149.00000
2631.00000 891.00000
ID=afbx42_026.jpg

LM=10
1786.00000 852.00000
1203.00000 1067.00000
1188.00000 776.00000
354.00000 940.00000
1600.00000 2062.00000
1968.00000 2077.00000
1790.00000 3804.00000
2242.00000 1089.00000
2387.00000 914.00000
3072.00000 1202.00000
ID=AFBX43_029.jpg

LM=10
1827.00000 1142.00000
1511.00000 1063.00000
1568.00000 959.00000
1288.00000 790.00000
1542.00000 2212.00000
1914.00000 2228.00000
1789.00000 3688.00000
2135.00000 1120.00000
2092.00000 982.00000
2465.00000 825.00000
ID=afbx44_029.jpg

LM=10
1865.00000 1223.00000
1356.00000 1229.00000
1430.00000 1073.00000
1022.00000 909.00000
1654.00000 2713.00000
2076.00000 2696.00000
1832.00000 4049.00000
2163.00000 1171.00000
2128.00000 1070.00000
2423.00000 777.00000
ID=AFBX45_032.jpg

LM=10
1821.00000 1074.00000
1380.00000 1228.00000
1389.00000 1020.00000
697.00000 1096.00000
1689.00000 2425.00000
2189.00000 2408.00000
2083.00000 4010.00000
2229.00000 1178.00000
2209.00000 967.00000
2791.00000 894.00000
ID=afbx46_030.jpg

LM=10
1750.00000 912.00000
1385.00000 965.00000
1422.00000 852.00000
1047.00000 710.00000
1471.00000 2177.00000
1925.00000 2210.00000
1587.00000 3890.00000
2237.00000 955.00000
2157.00000 869.00000
2571.00000 756.00000
ID=AFBX47_030.jpg

LM=10
1829.00000 1023.00000
1359.00000 1161.00000
1375.00000 931.00000
660.00000 883.00000
1449.00000 2374.00000
1860.00000 2385.00000
1577.00000 3440.00000
2228.00000 1197.00000
2225.00000 952.00000
2864.00000 1056.00000
ID=afbx48_031.jpg

LM=10
1803.00000 1212.00000
1210.00000 1455.00000
1249.00000 1201.00000
554.00000 1182.00000
1693.00000 2248.00000
2083.00000 2217.00000
1959.00000 3826.00000
2232.00000 1341.00000
2222.00000 1097.00000
2933.00000 1215.00000
ID=afbx49_033.jpg

LM=10
1820.00000 1106.00000
1550.00000 1114.00000
1592.00000 1028.00000
1333.00000 908.00000
1468.00000 2141.00000
1894.00000 2199.00000
1454.00000 3822.00000
2130.00000 1155.00000
2087.00000 1054.00000
2407.00000 912.00000
ID=afbx50_034.jpg


LM=10
1841.00000 827.00000
1393.00000 903.00000
1447.00000 725.00000
1123.00000 557.00000
1633.00000 2317.00000
2143.00000 2299.00000
2118.00000 3939.00000
2289.00000 947.00000
2329.00000 772.00000
2730.00000 717.00000
ID=AFBX51_033.jpg

LM=10
1264.00000 698.00000
846.00000 1014.00000
799.00000 847.00000
272.00000 947.00000
1635.00000 2361.00000
2204.00000 2164.00000
2710.00000 4284.00000
1795.00000 684.00000
1696.00000 522.00000
2267.00000 199.00000
ID=afbx52_036.jpg

LM=10
1667.00000 919.00000
1246.00000 975.00000
1299.00000 796.00000
640.00000 766.00000
1521.00000 2254.00000
1929.00000 2224.00000
1799.00000 3304.00000
2051.00000 866.00000
1945.00000 713.00000
2356.00000 720.00000
ID=AFBX53_034.jpg

LM=10
1738.00000 886.00000
1229.00000 1057.00000
1196.00000 814.00000
584.00000 853.00000
1481.00000 1936.00000
1987.00000 1935.00000
1964.00000 3927.00000
2169.00000 1038.00000
2204.00000 824.00000
2805.00000 770.00000
ID=afbx54_037.jpg

LM=10
1828.00000 1075.00000
1415.00000 1139.00000
1464.00000 983.00000
1007.00000 967.00000
1668.00000 2358.00000
2133.00000 2394.00000
1824.00000 3865.00000
2153.00000 1011.00000
2101.00000 935.00000
2245.00000 694.00000
ID=AFBX55_035.jpg

LM=10
1896.00000 1284.00000
1637.00000 1033.00000
1740.00000 1012.00000
1748.00000 741.00000
1603.00000 2335.00000
2004.00000 2403.00000
1457.00000 4187.00000
2128.00000 1075.00000
2044.00000 1045.00000
1938.00000 782.00000
ID=afbx56_038.jpg

LM=10
1896.00000 1085.00000
1517.00000 975.00000
1601.00000 878.00000
1262.00000 697.00000
1456.00000 2549.00000
1883.00000 2668.00000
1702.00000 4017.00000
2426.00000 1111.00000
2373.00000 970.00000
2805.00000 860.00000
ID=AFBX57_037.jpg

LM=10
1727.00000 1177.00000
1326.00000 1160.00000
1395.00000 1016.00000
938.00000 808.00000
1703.00000 2110.00000
2051.00000 2023.00000
2268.00000 3746.00000
2112.00000 1090.00000
2064.00000 944.00000
2419.00000 754.00000
ID=afbx58_041.jpg

LM=10
1844.00000 961.00000
1169.00000 1001.00000
1129.00000 675.00000
450.00000 640.00000
1504.00000 2192.00000
2165.00000 2130.00000
2060.00000 4462.00000
2527.00000 1208.00000
2461.00000 847.00000
3387.00000 860.00000
ID=AFBX59_036.jpg

LM=10
1817.00000 903.00000
1345.00000 925.00000
1422.00000 731.00000
933.00000 654.00000
1652.00000 1905.00000
2090.00000 1835.00000
1790.00000 3296.00000
2258.00000 977.00000
2245.00000 734.00000
2820.00000 758.00000
ID=afbx60_039.jpg

LM=10
1742.00000 878.00000
1309.00000 841.00000
1371.00000 670.00000
875.00000 451.00000
1484.00000 2091.00000
1925.00000 2211.00000
1458.00000 3633.00000
2212.00000 973.00000
2132.00000 779.00000
2774.00000 677.00000
ID=AFBX61_039.jpg

LM=10
1793.00000 1153.00000
1387.00000 1195.00000
1453.00000 1027.00000
897.00000 954.00000
1470.00000 2342.00000
1964.00000 2375.00000
1810.00000 3727.00000
2082.00000 1083.00000
1999.00000 1011.00000
2182.00000 750.00000
ID=afbx62_042.jpg

LM=10
1982.00000 1296.00000
1614.00000 1290.00000
1690.00000 1154.00000
1269.00000 972.00000
1743.00000 2071.00000
2088.00000 2134.00000
1895.00000 3622.00000
2326.00000 1240.00000
2230.00000 1144.00000
2598.00000 922.00000
ID=AFBX63_040.jpg

LM=10
1831.00000 784.00000
1226.00000 780.00000
1229.00000 582.00000
667.00000 580.00000
1453.00000 1680.00000
1869.00000 1750.00000
1227.00000 3605.00000
2251.00000 886.00000
2298.00000 728.00000
2946.00000 720.00000
ID=afbx64_043.jpg

LM=10
1816.00000 1290.00000
1675.00000 1107.00000
1744.00000 1089.00000
1750.00000 875.00000
1476.00000 2950.00000
1841.00000 3058.00000
1482.00000 4097.00000
2088.00000 1191.00000
2045.00000 1143.00000
2109.00000 824.00000
ID=AFBX65_042.jpg

LM=10
1816.00000 1052.00000
1372.00000 1178.00000
1383.00000 964.00000
708.00000 968.00000
1703.00000 1936.00000
2112.00000 1916.00000
2258.00000 3752.00000
2241.00000 1138.00000
2224.00000 945.00000
2853.00000 901.00000
ID=afbx66_046.jpg

LM=10
1700.00000 1094.00000
1312.00000 1124.00000
1365.00000 988.00000
951.00000 872.00000
1458.00000 2535.00000
1895.00000 2529.00000
1690.00000 3781.00000
2154.00000 1058.00000
2078.00000 905.00000
2396.00000 736.00000
ID=AFBX67_043.jpg

LM=10
1876.00000 1257.00000
1383.00000 1135.00000
1506.00000 993.00000
1239.00000 714.00000
1495.00000 2178.00000
1860.00000 2248.00000
1293.00000 3747.00000
2431.00000 1187.00000
2347.00000 979.00000
2801.00000 753.00000
ID=afbx68_047.jpg

LM=10
2165.00000 1198.00000
1535.00000 1027.00000
1600.00000 779.00000
1014.00000 492.00000
1345.00000 2379.00000
1713.00000 2671.00000
642.00000 3993.00000
2653.00000 772.00000
2453.00000 696.00000
2708.00000 98.00000
ID=AFBX69_044.jpg

LM=10
1853.00000 986.00000
1462.00000 1083.00000
1501.00000 911.00000
1039.00000 841.00000
1677.00000 1968.00000
2068.00000 1974.00000
2027.00000 3800.00000
2299.00000 1012.00000
2268.00000 863.00000
2692.00000 755.00000
ID=afbx70_049.jpg

LM=10
1717.00000 776.00000
1302.00000 869.00000
1269.00000 637.00000
660.00000 726.00000
1312.00000 1972.00000
1753.00000 1989.00000
1243.00000 3297.00000
2170.00000 1034.00000
2184.00000 809.00000
2641.00000 975.00000
ID=AFBX71_047.jpg

LM=10
1718.00000 964.00000
1216.00000 1162.00000
1172.00000 935.00000
551.00000 1113.00000
1489.00000 2077.00000
1927.00000 2100.00000
1611.00000 3864.00000
2060.00000 1106.00000
2121.00000 917.00000
2646.00000 1150.00000
ID=afbx72_050.jpg

LM=10
1756.00000 980.00000
1127.00000 1143.00000
1178.00000 878.00000
497.00000 941.00000
1579.00000 1905.00000
2063.00000 1953.00000
1841.00000 3850.00000
2319.00000 1173.00000
2338.00000 911.00000
2946.00000 1016.00000
ID=AFBX73_048.jpg

LM=10
1877.00000 945.00000
1429.00000 1119.00000
1465.00000 927.00000
803.00000 1064.00000
1696.00000 1911.00000
2041.00000 1922.00000
1806.00000 3755.00000
2349.00000 1084.00000
2361.00000 900.00000
2857.00000 968.00000
ID=afbx74_051.jpg

LM=10
1829.00000 848.00000
1523.00000 906.00000
1547.00000 813.00000
1263.00000 687.00000
1671.00000 2176.00000
2133.00000 2184.00000
2191.00000 3901.00000
2235.00000 993.00000
2262.00000 824.00000
2768.00000 758.00000
ID=AFBX75_049.jpg

LM=10
1711.00000 897.00000
1331.00000 1007.00000
1328.00000 807.00000
715.00000 894.00000
1428.00000 1772.00000
1842.00000 1803.00000
1408.00000 3551.00000
2036.00000 1011.00000
2030.00000 825.00000
2684.00000 919.00000
ID=afbx76_052.jpg

LM=10
1968.00000 1018.00000
1531.00000 922.00000
1637.00000 776.00000
1153.00000 511.00000
1740.00000 2462.00000
2260.00000 2532.00000
2018.00000 3923.00000
2525.00000 909.00000
2425.00000 713.00000
2979.00000 561.00000
ID=AFBX77_050.jpg

LM=10
1785.00000 849.00000
1297.00000 939.00000
1308.00000 749.00000
775.00000 554.00000
1481.00000 1826.00000
1840.00000 1892.00000
1328.00000 3574.00000
2205.00000 1002.00000
2231.00000 802.00000
2916.00000 816.00000
ID=afbx78_053.jpg

LM=10
1928.00000 1144.00000
1491.00000 973.00000
1604.00000 874.00000
1214.00000 539.00000
1385.00000 2478.00000
1874.00000 2641.00000
1207.00000 4106.00000
2391.00000 1082.00000
2300.00000 943.00000
2726.00000 692.00000
ID=AFBX79_051.jpg

LM=10
1835.00000 945.00000
1295.00000 1010.00000
1274.00000 783.00000
482.00000 794.00000
1630.00000 1991.00000
2030.00000 1965.00000
2105.00000 3865.00000
2365.00000 1031.00000
2329.00000 845.00000
2999.00000 768.00000
ID=afbx80_054.jpg

LM=10
1859.00000 958.00000
1323.00000 954.00000
1403.00000 779.00000
981.00000 572.00000
1768.00000 2503.00000
2271.00000 2463.00000
2435.00000 4059.00000
2333.00000 1016.00000
2274.00000 892.00000
2661.00000 670.00000
ID=AFBX81_052.jpg

LM=10
1923.00000 918.00000
1473.00000 976.00000
1455.00000 821.00000
891.00000 771.00000
1675.00000 2139.00000
2128.00000 2144.00000
1912.00000 4170.00000
2242.00000 887.00000
2199.00000 770.00000
2616.00000 544.00000
ID=afbx82_055.jpg

LM=10
1796.00000 875.00000
1273.00000 1107.00000
1243.00000 875.00000
699.00000 995.00000
1584.00000 2227.00000
2025.00000 2270.00000
1743.00000 3645.00000
2253.00000 975.00000
2230.00000 779.00000
2836.00000 716.00000
ID=AFBX83_053.jpg

LM=10
1758.00000 868.00000
1242.00000 1131.00000
1220.00000 887.00000
569.00000 905.00000
1614.00000 2068.00000
2073.00000 2026.00000
2188.00000 3599.00000
2083.00000 973.00000
2035.00000 762.00000
2790.00000 765.00000
ID=afbx84_056.jpg

LM=10
1827.00000 974.00000
1358.00000 1081.00000
1383.00000 909.00000
871.00000 829.00000
1619.00000 2184.00000
2089.00000 2157.00000
2087.00000 3668.00000
2314.00000 1128.00000
2328.00000 906.00000
2801.00000 865.00000
ID=AFBX85_054.jpg

LM=10
1938.00000 1126.00000
1357.00000 1068.00000
1513.00000 854.00000
862.00000 549.00000
1426.00000 2830.00000
1991.00000 2913.00000
1648.00000 4390.00000
2569.00000 1121.00000
2516.00000 858.00000
3080.00000 702.00000
ID=afbx86_057.jpg

LM=10
1744.00000 911.00000
1326.00000 1068.00000
1368.00000 893.00000
883.00000 788.00000
1446.00000 1824.00000
1798.00000 1863.00000
1503.00000 3576.00000
2088.00000 941.00000
2097.00000 791.00000
2449.00000 700.00000
ID=AFBX87_056.jpg

LM=10
2065.00000 1106.00000
1978.00000 1011.00000
2022.00000 1003.00000
2056.00000 857.00000
1827.00000 2086.00000
2246.00000 2100.00000
1956.00000 4012.00000
2249.00000 1029.00000
2204.00000 997.00000
2286.00000 850.00000
ID=afbx88_058.jpg

LM=10
1835.00000 777.00000
1350.00000 1062.00000
1304.00000 851.00000
586.00000 982.00000
1714.00000 1716.00000
2070.00000 1760.00000
2065.00000 3307.00000
2224.00000 917.00000
2237.00000 733.00000
2722.00000 700.00000
ID=AFBX89_055.jpg

LM=10
1651.00000 842.00000
1163.00000 995.00000
1168.00000 742.00000
577.00000 923.00000
1328.00000 1780.00000
1775.00000 1821.00000
1423.00000 3645.00000
2073.00000 1124.00000
2194.00000 865.00000
2853.00000 1248.00000
ID=afbx90_059.jpg

LM=10
1713.00000 875.00000
1345.00000 958.00000
1362.00000 763.00000
868.00000 809.00000
1302.00000 1813.00000
1680.00000 1965.00000
1183.00000 3413.00000
1988.00000 1015.00000
2048.00000 816.00000
2535.00000 1001.00000
ID=AFBX91_058.jpg

LM=10
1880.00000 709.00000
1067.00000 978.00000
993.00000 707.00000
213.00000 1031.00000
1746.00000 1995.00000
2270.00000 1963.00000
2001.00000 4134.00000
2463.00000 1016.00000
2539.00000 747.00000
3300.00000 1069.00000
ID=afbx92_061.jpg

LM=10
1789.00000 1054.00000
1210.00000 1313.00000
1200.00000 1025.00000
464.00000 1266.00000
1726.00000 2343.00000
2107.00000 2409.00000
1938.00000 3559.00000
2333.00000 1094.00000
2296.00000 879.00000
2793.00000 779.00000
ID=AFBX93_059.jpg

LM=10
1989.00000 1024.00000
1685.00000 929.00000
1767.00000 839.00000
1503.00000 583.00000
1619.00000 2346.00000
2096.00000 2363.00000
1870.00000 3723.00000
2415.00000 1003.00000
2339.00000 873.00000
2711.00000 713.00000
ID=afbx94_063.jpg

LM=10
1711.00000 1152.00000
1277.00000 1077.00000
1386.00000 962.00000
1106.00000 781.00000
1582.00000 2200.00000
1982.00000 2287.00000
1871.00000 3630.00000
2000.00000 1040.00000
1886.00000 971.00000
2075.00000 742.00000
ID=AFBX95_060.jpg

LM=10
1540.00000 783.00000
1046.00000 1094.00000
959.00000 884.00000
306.00000 1203.00000
1411.00000 2334.00000
1909.00000 2316.00000
1933.00000 4071.00000
1967.00000 953.00000
1978.00000 808.00000
2373.00000 620.00000
ID=afbx96_064.jpg

LM=10
1657.00000 1239.00000
1359.00000 1122.00000
1434.00000 1056.00000
1256.00000 800.00000
1464.00000 2317.00000
1913.00000 2366.00000
1717.00000 3883.00000
1922.00000 1173.00000
1877.00000 1104.00000
2027.00000 896.00000
ID=AFBX97_064.jpg

LM=10
1714.00000 1107.00000
1347.00000 1227.00000
1308.00000 1059.00000
784.00000 1158.00000
1642.00000 2390.00000
2097.00000 2375.00000
2178.00000 3844.00000
2079.00000 1083.00000
1988.00000 947.00000
2506.00000 739.00000
ID=AFBX98_061.jpg

LM=10
1634.00000 1065.00000
1320.00000 1053.00000
1392.00000 884.00000
938.00000 728.00000
1503.00000 2127.00000
1917.00000 2116.00000
1741.00000 3450.00000
2072.00000 1085.00000
1978.00000 883.00000
2447.00000 849.00000
ID=afbx99_065.jpg

LM=10
1904.00000 899.00000
1516.00000 860.00000
1601.00000 713.00000
1028.00000 544.00000
1640.00000 2045.00000
2188.00000 2047.00000
2044.00000 4242.00000
2655.00000 961.00000
2585.00000 713.00000
3259.00000 723.00000
ID=afbx100_066.jpg

LM=10
1884.00000 1023.00000
1199.00000 1163.00000
1191.00000 883.00000
554.00000 971.00000
1528.00000 2261.00000
2097.00000 2398.00000
1568.00000 4129.00000
2554.00000 1111.00000
2546.00000 794.00000
3119.00000 814.00000
ID=AFBX101_065.jpg

LM=10
2065.00000 895.00000
1796.00000 960.00000
1791.00000 862.00000
1493.00000 705.00000
1642.00000 2036.00000
2072.00000 2144.00000
1437.00000 3949.00000
2386.00000 1015.00000
2350.00000 886.00000
2663.00000 731.00000
ID=afbx102_067.jpg

LM=10
1720.00000 1218.00000
1335.00000 1188.00000
1425.00000 1122.00000
1154.00000 824.00000
1567.00000 2363.00000
1955.00000 2317.00000
1835.00000 3808.00000
2166.00000 1197.00000
2097.00000 1092.00000
2479.00000 902.00000
ID=AFBX103_066.jpg

LM=10
1967.00000 1068.00000
1503.00000 1003.00000
1571.00000 842.00000
999.00000 667.00000
1683.00000 2214.00000
2004.00000 2232.00000
1435.00000 3744.00000
2429.00000 1090.00000
2390.00000 945.00000
2925.00000 818.00000
ID=afbx104_068.jpg

LM=10
1673.00000 962.00000
1185.00000 1169.00000
1152.00000 914.00000
427.00000 1195.00000
1582.00000 2437.00000
1946.00000 2379.00000
1844.00000 3487.00000
2114.00000 1060.00000
2074.00000 852.00000
2817.00000 787.00000
ID=AFBX105_067.jpg

LM=10
1846.00000 1058.00000
1607.00000 1038.00000
1677.00000 925.00000
1359.00000 836.00000
1538.00000 1836.00000
1982.00000 1939.00000
1650.00000 3516.00000
2127.00000 1094.00000
2084.00000 988.00000
2372.00000 869.00000
ID=AFBX106_001.jpg

LM=10
1772.00000 1108.00000
1464.00000 1163.00000
1471.00000 1031.00000
1049.00000 944.00000
1601.00000 1981.00000
2012.00000 2000.00000
1656.00000 3723.00000
2105.00000 1116.00000
2064.00000 981.00000
2463.00000 841.00000
ID=afbx107_001.jpg

LM=10
1654.00000 839.00000
1150.00000 1028.00000
1037.00000 716.00000
358.00000 1074.00000
1299.00000 1853.00000
1783.00000 1945.00000
1448.00000 3585.00000
2217.00000 1263.00000
2372.00000 948.00000
2902.00000 1396.00000
ID=AFBX108_002.jpg

LM=10
1769.00000 1032.00000
1131.00000 1211.00000
1126.00000 915.00000
400.00000 1106.00000
1461.00000 2237.00000
1973.00000 2295.00000
1479.00000 4123.00000
2323.00000 1198.00000
2410.00000 920.00000
3154.00000 1103.00000
ID=afbx109_003.jpg

LM=10
1593.00000 1326.00000
1265.00000 1282.00000
1367.00000 1177.00000
1050.00000 878.00000
1170.00000 2448.00000
1699.00000 2554.00000
1225.00000 4019.00000
2005.00000 1373.00000
1972.00000 1166.00000
2362.00000 1034.00000
ID=AFBX110_003.jpg

LM=10
1732.00000 1213.00000
1297.00000 1242.00000
1316.00000 1068.00000
783.00000 1050.00000
1572.00000 2235.00000
1940.00000 2260.00000
1622.00000 3669.00000
2120.00000 1176.00000
2076.00000 1034.00000
2515.00000 873.00000
ID=afbx111_006.jpg

LM=10
1744.00000 1125.00000
1365.00000 1040.00000
1458.00000 962.00000
1226.00000 682.00000
1618.00000 2348.00000
2009.00000 2357.00000
1922.00000 3736.00000
2009.00000 1016.00000
1919.00000 962.00000
2085.00000 691.00000
ID=AFBX112_004.jpg

LM=10
1748.00000 1156.00000
1442.00000 1229.00000
1468.00000 1095.00000
1097.00000 887.00000
1614.00000 2509.00000
2078.00000 2519.00000
1824.00000 4110.00000
2165.00000 1098.00000
2073.00000 979.00000
2352.00000 739.00000
ID=afbx113_007.jpg

LM=10
1650.00000 1131.00000
1296.00000 1028.00000
1402.00000 948.00000
1180.00000 766.00000
1422.00000 2217.00000
1846.00000 2230.00000
1664.00000 4052.00000
1962.00000 1087.00000
1879.00000 962.00000
2194.00000 756.00000
ID=AFBX114_005.jpg

LM=10
1682.00000 1092.00000
1213.00000 1114.00000
1258.00000 921.00000
596.00000 900.00000
1600.00000 2654.00000
2144.00000 2580.00000
2062.00000 4447.00000
2283.00000 1058.00000
2180.00000 850.00000
2866.00000 718.00000
ID=afbx115_008.jpg

LM=10
1726.00000 1011.00000
1359.00000 1091.00000
1389.00000 919.00000
882.00000 852.00000
1438.00000 2045.00000
1876.00000 2134.00000
1664.00000 3827.00000
2194.00000 1157.00000
2233.00000 991.00000
2777.00000 1078.00000
ID=AFBX116_006.jpg

LM=10
1757.00000 921.00000
1254.00000 1042.00000
1298.00000 874.00000
667.00000 787.00000
1549.00000 2135.00000
2023.00000 2157.00000
1651.00000 3888.00000
2220.00000 1009.00000
2150.00000 809.00000
2675.00000 816.00000
ID=AFBX117_007.jpg

LM=10
1711.00000 1206.00000
1320.00000 1296.00000
1337.00000 1139.00000
899.00000 1036.00000
1444.00000 2297.00000
1944.00000 2355.00000
1572.00000 4013.00000
2199.00000 1293.00000
2089.00000 1102.00000
2647.00000 961.00000
ID=afbx118_010.jpg

LM=10
1732.00000 957.00000
1347.00000 1042.00000
1402.00000 894.00000
846.00000 721.00000
1501.00000 2317.00000
2047.00000 2314.00000
1613.00000 4376.00000
2180.00000 1032.00000
2073.00000 852.00000
2651.00000 683.00000
ID=afbx119_011.jpg

LM=10
1569.00000 878.00000
1227.00000 919.00000
1320.00000 763.00000
997.00000 594.00000
1490.00000 1984.00000
1925.00000 1916.00000
1980.00000 3296.00000
1980.00000 881.00000
1903.00000 722.00000
2232.00000 599.00000
ID=AFBX120_008.jpg

LM=10
1724.00000 1094.00000
1252.00000 1218.00000
1271.00000 1026.00000
745.00000 934.00000
1548.00000 2409.00000
2043.00000 2400.00000
1875.00000 4244.00000
2192.00000 1258.00000
2229.00000 1071.00000
2790.00000 1177.00000
ID=afbx121_012.jpg

LM=10
1820.00000 1028.00000
1283.00000 1152.00000
1274.00000 932.00000
344.00000 977.00000
1588.00000 2405.00000
1985.00000 2474.00000
1880.00000 3914.00000
2298.00000 1143.00000
2250.00000 917.00000
3187.00000 1019.00000
ID=AFBX122_009.jpg

LM=10
1675.00000 1021.00000
1292.00000 1348.00000
1141.00000 1213.00000
571.00000 1636.00000
1672.00000 2182.00000
2047.00000 2171.00000
2057.00000 3789.00000
2184.00000 1177.00000
2183.00000 1034.00000
2801.00000 1097.00000
ID=afbx123_014.jpg

LM=10
1859.00000 942.00000
1465.00000 968.00000
1524.00000 796.00000
749.00000 653.00000
1548.00000 1979.00000
1955.00000 2104.00000
1465.00000 3781.00000
2508.00000 1074.00000
2535.00000 822.00000
3234.00000 836.00000
ID=AFBX124_012.jpg

LM=10
1896.00000 1299.00000
1630.00000 1061.00000
1726.00000 1030.00000
1664.00000 646.00000
1578.00000 2382.00000
1951.00000 2448.00000
1588.00000 4575.00000
2214.00000 1182.00000
2207.00000 1095.00000
2546.00000 967.00000
ID=afbx125_016.jpg

LM=10
1707.00000 1369.00000
1200.00000 1724.00000
1057.00000 1535.00000
325.00000 2118.00000
1753.00000 2840.00000
2177.00000 2760.00000
2498.00000 4248.00000
2203.00000 1568.00000
2233.00000 1343.00000
2982.00000 1594.00000
ID=AFBX126_013.jpg

LM=10
1840.00000 920.00000
1245.00000 1105.00000
1224.00000 866.00000
422.00000 947.00000
1532.00000 2211.00000
2041.00000 2243.00000
1727.00000 4350.00000
2418.00000 1066.00000
2394.00000 804.00000
3222.00000 746.00000
ID=afbx127_017.jpg

LM=10
1777.00000 1459.00000
1338.00000 1673.00000
1241.00000 1483.00000
506.00000 1706.00000
1386.00000 3064.00000
1889.00000 3131.00000
1585.00000 4666.00000
2663.00000 1387.00000
2548.00000 1212.00000
3253.00000 1016.00000
ID=AFBX128_014.jpg

LM=10
1885.00000 981.00000
1367.00000 1320.00000
1259.00000 1109.00000
457.00000 1607.00000
1650.00000 2275.00000
2131.00000 2264.00000
1806.00000 4156.00000
2224.00000 1050.00000
2204.00000 957.00000
2556.00000 860.00000
ID=AFBX129_015.jpg

LM=10
1733.00000 1003.00000
1336.00000 986.00000
1389.00000 866.00000
956.00000 572.00000
1456.00000 2005.00000
1877.00000 2044.00000
1553.00000 4147.00000
2217.00000 1031.00000
2155.00000 874.00000
2746.00000 726.00000
ID=afbx130_018.jpg

LM=10
1774.00000 953.00000
1271.00000 992.00000
1313.00000 773.00000
411.00000 614.00000
1580.00000 2617.00000
2044.00000 2557.00000
2030.00000 4393.00000
2304.00000 953.00000
2279.00000 771.00000
2624.00000 425.00000
ID=afbx131_019.jpg

LM=10
1783.00000 958.00000
1367.00000 1157.00000
1347.00000 923.00000
648.00000 1201.00000
1461.00000 2446.00000
1959.00000 2478.00000
1728.00000 4377.00000
2263.00000 1164.00000
2298.00000 970.00000
2930.00000 1020.00000
ID=AFBX132_016.jpg

LM=10
1924.00000 1171.00000
1484.00000 1171.00000
1536.00000 1061.00000
945.00000 763.00000
1401.00000 2437.00000
1899.00000 2538.00000
1332.00000 4647.00000
2501.00000 1407.00000
2536.00000 1254.00000
3169.00000 1116.00000
ID=AFBX133_019.jpg

LM=10
2139.00000 1023.00000
1332.00000 757.00000
1464.00000 543.00000
621.00000 84.00000
1076.00000 2071.00000
1455.00000 2377.00000
108.00000 3889.00000
2643.00000 1540.00000
2840.00000 1390.00000
3397.00000 1857.00000
ID=afbx134_021.jpg

LM=10
1332.00000 779.00000
679.00000 1048.00000
618.00000 764.00000
36.00000 1002.00000
953.00000 2263.00000
1444.00000 2364.00000
856.00000 4213.00000
2163.00000 1144.00000
2279.00000 865.00000
3039.00000 1058.00000
ID=afbx135_025.jpg

LM=10
2081.00000 812.00000
1589.00000 827.00000
1662.00000 674.00000
919.00000 597.00000
1425.00000 2660.00000
2023.00000 2816.00000
1356.00000 4351.00000
2570.00000 1031.00000
2559.00000 852.00000
3105.00000 852.00000
ID=AFBX136_021.jpg

LM=10
1895.00000 978.00000
1488.00000 1160.00000
1432.00000 1005.00000
673.00000 1223.00000
1554.00000 2121.00000
1955.00000 2144.00000
1365.00000 3844.00000
2382.00000 1184.00000
2435.00000 1021.00000
3075.00000 1101.00000
ID=AFBX137_023.jpg

LM=10
1608.00000 797.00000
1049.00000 868.00000
1030.00000 626.00000
286.00000 594.00000
1297.00000 2205.00000
1817.00000 2274.00000
1579.00000 4060.00000
2083.00000 902.00000
2099.00000 747.00000
2563.00000 920.00000
ID=afbx138_028.jpg

LM=10
2024.00000 1209.00000
1518.00000 1251.00000
1554.00000 1074.00000
823.00000 1043.00000
1576.00000 2462.00000
2088.00000 2607.00000
1295.00000 4522.00000
2581.00000 1333.00000
2578.00000 1152.00000
3160.00000 1101.00000
ID=AFBX139_024.jpg

LM=10
1938.00000 994.00000
1489.00000 899.00000
1551.00000 768.00000
1030.00000 533.00000
1374.00000 2590.00000
1904.00000 2635.00000
1197.00000 4571.00000
2458.00000 1029.00000
2395.00000 849.00000
2961.00000 720.00000
ID=afbx140_029.jpg

LM=10
1793.00000 705.00000
1365.00000 831.00000
1316.00000 610.00000
509.00000 694.00000
1576.00000 2131.00000
2101.00000 2069.00000
1758.00000 4477.00000
2257.00000 728.00000
2271.00000 511.00000
2922.00000 412.00000
ID=afbx141_031.jpg

LM=10
1709.00000 925.00000
1367.00000 999.00000
1391.00000 889.00000
934.00000 731.00000
1577.00000 2094.00000
1985.00000 2089.00000
2087.00000 3928.00000
2013.00000 955.00000
1991.00000 884.00000
2339.00000 747.00000
ID=AFBX142_025.jpg

LM=10
1658.00000 953.00000
986.00000 1031.00000
991.00000 781.00000
286.00000 874.00000
1279.00000 2280.00000
1798.00000 2295.00000
1447.00000 4318.00000
2260.00000 1094.00000
2255.00000 831.00000
3064.00000 899.00000
ID=afbx143_032.jpg

LM=10
1980.00000 962.00000
1363.00000 744.00000
1520.00000 557.00000
785.00000 40.00000
1241.00000 2395.00000
1783.00000 2597.00000
1039.00000 4496.00000
2694.00000 1184.00000
2679.00000 936.00000
3312.00000 860.00000
ID=AFBX144_026.jpg

LM=10
1780.00000 1172.00000
1365.00000 1106.00000
1455.00000 969.00000
1089.00000 612.00000
1415.00000 2487.00000
1882.00000 2516.00000
1376.00000 4376.00000
2239.00000 1127.00000
2171.00000 1005.00000
2508.00000 696.00000
ID=afbx145_033.jpg

LM=10
1874.00000 971.00000
1302.00000 1059.00000
1305.00000 821.00000
506.00000 703.00000
1515.00000 1971.00000
1931.00000 2046.00000
1521.00000 3929.00000
2334.00000 1122.00000
2344.00000 929.00000
3018.00000 944.00000
ID=AFBX146_027.jpg

LM=10
1687.00000 889.00000
1237.00000 1048.00000
1179.00000 818.00000
459.00000 973.00000
1329.00000 2203.00000
1788.00000 2276.00000
1265.00000 3983.00000
2225.00000 1122.00000
2381.00000 923.00000
2990.00000 1137.00000
ID=afbx147_035.jpg

LM=10
1804.00000 842.00000
1356.00000 1131.00000
1253.00000 914.00000
561.00000 1309.00000
1428.00000 2083.00000
1916.00000 2113.00000
1386.00000 3926.00000
2256.00000 1203.00000
2449.00000 1019.00000
3075.00000 1372.00000
ID=AFBX148_028.jpg

LM=10
1777.00000 920.00000
1042.00000 1103.00000
1073.00000 836.00000
366.00000 884.00000
1310.00000 2184.00000
1791.00000 2298.00000
1107.00000 3901.00000
2292.00000 1127.00000
2370.00000 876.00000
2993.00000 870.00000
ID=afbx149_036.jpg

LM=10
1746.00000 1032.00000
1542.00000 944.00000
1587.00000 908.00000
1427.00000 568.00000
1186.00000 2335.00000
1617.00000 2393.00000
1038.00000 4329.00000
1949.00000 949.00000
1903.00000 897.00000
1999.00000 641.00000
ID=afbx150_037.jpg

LM=10
1825.00000 1103.00000
1311.00000 1340.00000
1244.00000 1060.00000
315.00000 1433.00000
1605.00000 2566.00000
2104.00000 2593.00000
1822.00000 4208.00000
2469.00000 1267.00000
2457.00000 1008.00000
3110.00000 1058.00000
ID=afbx151_038.jpg

LM=10
1606.00000 1102.00000
1413.00000 998.00000
1473.00000 965.00000
1332.00000 738.00000
1392.00000 2308.00000
1769.00000 2321.00000
1619.00000 3809.00000
1896.00000 984.00000
1841.00000 937.00000
1989.00000 744.00000
ID=afbx152_039.jpg

LM=10
1970.00000 1085.00000
1485.00000 1184.00000
1493.00000 998.00000
835.00000 860.00000
1545.00000 2367.00000
1967.00000 2432.00000
1514.00000 4340.00000
2323.00000 1332.00000
2458.00000 1164.00000
3112.00000 1475.00000
ID=afbx153_040.jpg

LM=10
1852.00000 1169.00000
1433.00000 1181.00000
1453.00000 1062.00000
876.00000 977.00000
1528.00000 2310.00000
2095.00000 2325.00000
1772.00000 4141.00000
2344.00000 1176.00000
2254.00000 1017.00000
2831.00000 843.00000
ID=AFBX_154_040.jpg

LM=10
1787.00000 945.00000
1347.00000 1090.00000
1339.00000 860.00000
567.00000 949.00000
1487.00000 2227.00000
1917.00000 2298.00000
1643.00000 3876.00000
2395.00000 1090.00000
2355.00000 865.00000
3099.00000 874.00000
ID=afbx155_041.jpg

LM=10
1802.00000 1846.00000
1428.00000 1768.00000
1513.00000 1664.00000
1150.00000 1450.00000
1652.00000 3002.00000
2080.00000 3027.00000
1742.00000 4664.00000
2180.00000 1813.00000
2115.00000 1654.00000
2508.00000 1559.00000
ID=AFBX_156_041.jpg

LM=10
1730.00000 897.00000
1305.00000 966.00000
1334.00000 825.00000
761.00000 625.00000
1527.00000 2284.00000
1977.00000 2332.00000
1527.00000 4187.00000
2291.00000 966.00000
2247.00000 807.00000
2687.00000 617.00000
ID=afbx157_042.jpg

LM=10
1982.00000 1915.00000
1447.00000 2113.00000
1373.00000 1866.00000
711.00000 1986.00000
1669.00000 3179.00000
2096.00000 3251.00000
1778.00000 4666.00000
2501.00000 2156.00000
2581.00000 1903.00000
3342.00000 2160.00000
ID=AFBX_158_043.jpg

LM=10
1711.00000 767.00000
1046.00000 910.00000
1014.00000 638.00000
255.00000 760.00000
1511.00000 2289.00000
2046.00000 2290.00000
1883.00000 4215.00000
2450.00000 932.00000
2411.00000 673.00000
3217.00000 818.00000
ID=afbx159_046.jpg

LM=10
1802.00000 1489.00000
1170.00000 1656.00000
1085.00000 1438.00000
381.00000 1612.00000
1575.00000 2618.00000
2023.00000 2615.00000
1775.00000 4597.00000
2476.00000 1547.00000
2401.00000 1319.00000
3244.00000 1211.00000
ID=AFBX_160_044.jpg

LM=10
1711.00000 995.00000
1279.00000 1068.00000
1268.00000 881.00000
619.00000 768.00000
1551.00000 2190.00000
1994.00000 2156.00000
2221.00000 3844.00000
2281.00000 1027.00000
2221.00000 837.00000
2772.00000 726.00000
ID=afbx161_043.jpg

LM=10
1867.00000 1564.00000
1371.00000 1513.00000
1459.00000 1364.00000
969.00000 1109.00000
1503.00000 3094.00000
1996.00000 3200.00000
1507.00000 4679.00000
2268.00000 1442.00000
2146.00000 1374.00000
2343.00000 973.00000
ID=AFBX_162_045.jpg

LM=10
1869.00000 899.00000
1395.00000 1031.00000
1336.00000 823.00000
484.00000 879.00000
1696.00000 2269.00000
2102.00000 2277.00000
1745.00000 3699.00000
2305.00000 1074.00000
2381.00000 908.00000
2848.00000 1095.00000
ID=afbx163_044.jpg

LM=10
1744.00000 1582.00000
1209.00000 1628.00000
1240.00000 1464.00000
708.00000 1288.00000
1527.00000 2537.00000
1932.00000 2524.00000
1750.00000 4487.00000
2158.00000 1548.00000
2071.00000 1412.00000
2646.00000 1103.00000
ID=AFBX_164_046.jpg

LM=10
1695.00000 1119.00000
1221.00000 1264.00000
1220.00000 1040.00000
501.00000 1034.00000
1453.00000 2015.00000
1859.00000 2132.00000
1324.00000 3891.00000
2242.00000 1209.00000
2247.00000 1045.00000
2824.00000 971.00000
ID=afbx165_045.jpg

LM=10
1909.00000 889.00000
1298.00000 989.00000
1274.00000 780.00000
692.00000 915.00000
1628.00000 2238.00000
2045.00000 2285.00000
1410.00000 4211.00000
2368.00000 921.00000
2330.00000 734.00000
3073.00000 566.00000
ID=AFBX_166_047.jpg

LM=10
1674.00000 775.00000
1252.00000 810.00000
1279.00000 696.00000
812.00000 663.00000
1556.00000 1852.00000
1970.00000 1839.00000
1957.00000 3624.00000
2168.00000 915.00000
2155.00000 760.00000
2730.00000 663.00000
ID=afbx167_047.jpg

LM=10
1866.00000 1361.00000
1377.00000 1510.00000
1401.00000 1322.00000
765.00000 1270.00000
1588.00000 2296.00000
2018.00000 2379.00000
1858.00000 4096.00000
2460.00000 1530.00000
2453.00000 1322.00000
3152.00000 1375.00000
ID=AFBX_168_049.jpg

LM=10
1748.00000 920.00000
1155.00000 950.00000
1233.00000 820.00000
846.00000 570.00000
1540.00000 2185.00000
2025.00000 2184.00000
1825.00000 4329.00000
2302.00000 1000.00000
2225.00000 871.00000
2668.00000 628.00000
ID=afbx169_048.jpg

LM=10
1969.00000 1651.00000
1508.00000 1812.00000
1478.00000 1606.00000
825.00000 1826.00000
1771.00000 2986.00000
2184.00000 2991.00000
1977.00000 4403.00000
2321.00000 1824.00000
2422.00000 1658.00000
3054.00000 1748.00000
ID=AFBX_170_050.jpg

LM=10
1853.00000 892.00000
1233.00000 1029.00000
1255.00000 812.00000
450.00000 891.00000
1630.00000 2284.00000
2033.00000 2297.00000
1530.00000 3944.00000
2368.00000 1029.00000
2370.00000 807.00000
3149.00000 870.00000
ID=afbx171_049.jpg

LM=10
1838.00000 1142.00000
1453.00000 1158.00000
1452.00000 1016.00000
1002.00000 844.00000
1611.00000 2144.00000
1944.00000 2173.00000
1717.00000 3886.00000
2281.00000 1142.00000
2221.00000 1016.00000
2713.00000 889.00000
ID=afbx172_050.jpg

LM=10
1843.00000 828.00000
1377.00000 903.00000
1386.00000 742.00000
857.00000 630.00000
1493.00000 2032.00000
1907.00000 2071.00000
1516.00000 4007.00000
2371.00000 894.00000
2316.00000 725.00000
2856.00000 599.00000
ID=afbx173_052.jpg

LM=10
1853.00000 1599.00000
1199.00000 1866.00000
1180.00000 1714.00000
522.00000 1744.00000
1661.00000 2827.00000
2061.00000 2847.00000
2063.00000 4476.00000
2487.00000 1946.00000
2570.00000 1732.00000
3258.00000 2013.00000
ID=AFBX_174_051.jpg

LM=10
1732.00000 781.00000
1136.00000 1008.00000
1075.00000 755.00000
147.00000 1011.00000
1622.00000 2026.00000
2062.00000 2037.00000
1801.00000 4010.00000
2342.00000 1039.00000
2465.00000 831.00000
3107.00000 918.00000
ID=afbx175_053.jpg

LM=10
1827.00000 1300.00000
1212.00000 1580.00000
1147.00000 1343.00000
278.00000 1586.00000
1601.00000 2658.00000
2064.00000 2649.00000
1798.00000 4673.00000
2496.00000 1640.00000
2633.00000 1380.00000
3393.00000 1754.00000
ID=AFBX_176_052.jpg

LM=10
1888.00000 892.00000
1456.00000 936.00000
1537.00000 767.00000
968.00000 593.00000
1732.00000 2367.00000
2157.00000 2361.00000
1981.00000 4197.00000
2297.00000 923.00000
2283.00000 784.00000
2779.00000 738.00000
ID=afbx177_054.jpg

LM=10
1823.00000 886.00000
1117.00000 1166.00000
1056.00000 866.00000
61.00000 1100.00000
1442.00000 2684.00000
1955.00000 2744.00000
1726.00000 4409.00000
2523.00000 1318.00000
2665.00000 1024.00000
3391.00000 1470.00000
ID=AFBX_178_053.jpg

LM=10
1838.00000 928.00000
1406.00000 1061.00000
1403.00000 883.00000
675.00000 868.00000
1572.00000 2068.00000
1981.00000 2103.00000
1696.00000 3959.00000
2444.00000 990.00000
2410.00000 784.00000
3106.00000 765.00000
ID=afbx179_056.jpg

LM=10
2021.00000 1912.00000
1523.00000 2149.00000
1422.00000 1940.00000
765.00000 2166.00000
1768.00000 2864.00000
2155.00000 2905.00000
1755.00000 4655.00000
2571.00000 2200.00000
2672.00000 1964.00000
3303.00000 2110.00000
ID=AFBX_180_055.jpg

LM=10
1738.00000 802.00000
1229.00000 976.00000
1184.00000 791.00000
458.00000 900.00000
1498.00000 2081.00000
1994.00000 2078.00000
1724.00000 3976.00000
2176.00000 1042.00000
2292.00000 850.00000
3077.00000 1052.00000
ID=afbx181_058.jpg

LM=10
1931.00000 1456.00000
1486.00000 1551.00000
1515.00000 1430.00000
1019.00000 1333.00000
1640.00000 2989.00000
2105.00000 3041.00000
1902.00000 4513.00000
2438.00000 1591.00000
2415.00000 1459.00000
2899.00000 1315.00000
ID=AFBX_182_057.jpg

LM=10
1799.00000 1303.00000
1265.00000 1214.00000
1361.00000 1047.00000
794.00000 791.00000
1708.00000 2733.00000
2065.00000 2690.00000
1857.00000 4187.00000
2339.00000 1218.00000
2258.00000 1040.00000
2861.00000 855.00000
ID=afbx183_057.jpg

LM=10
2039.00000 1457.00000
1625.00000 1607.00000
1582.00000 1463.00000
1098.00000 1486.00000
1820.00000 2545.00000
2187.00000 2588.00000
1773.00000 4214.00000
2464.00000 1565.00000
2480.00000 1430.00000
2908.00000 1328.00000
ID=AFBX_184_058.jpg

LM=10
1598.00000 968.00000
1052.00000 1179.00000
1060.00000 945.00000
348.00000 1019.00000
1490.00000 2210.00000
2002.00000 2193.00000
1751.00000 4334.00000
1983.00000 984.00000
1959.00000 810.00000
2595.00000 681.00000
ID=afbx185_060.jpg

LM=10
1835.00000 1305.00000
1435.00000 1380.00000
1495.00000 1191.00000
984.00000 1030.00000
1658.00000 2664.00000
2105.00000 2671.00000
1959.00000 4487.00000
2221.00000 1401.00000
2197.00000 1236.00000
2631.00000 1191.00000
ID=AFBX_186_059.jpg

LM=10
1722.00000 910.00000
1147.00000 916.00000
1197.00000 721.00000
517.00000 604.00000
1423.00000 1974.00000
1880.00000 2026.00000
1675.00000 3817.00000
2194.00000 1034.00000
2184.00000 854.00000
2695.00000 786.00000
ID=afbx187_061.jpg

LM=10
2084.00000 1341.00000
1796.00000 1144.00000
1867.00000 1083.00000
1635.00000 727.00000
1721.00000 2872.00000
2122.00000 2950.00000
1781.00000 4638.00000
2249.00000 1214.00000
2195.00000 1191.00000
2144.00000 955.00000
ID=AFBX_188_061.jpg

LM=10
1798.00000 1238.00000
1508.00000 1126.00000
1622.00000 1063.00000
1392.00000 813.00000
1759.00000 2535.00000
2223.00000 2453.00000
1994.00000 4556.00000
2204.00000 1292.00000
2213.00000 1097.00000
2999.00000 1027.00000
ID=afbx189_062.jpg

LM=10
1941.00000 1520.00000
1438.00000 1631.00000
1424.00000 1397.00000
635.00000 1431.00000
1630.00000 3052.00000
2064.00000 3063.00000
1853.00000 4653.00000
2516.00000 1634.00000
2516.00000 1417.00000
3193.00000 1317.00000
ID=AFBX_190_062.jpg

LM=10
1832.00000 950.00000
1328.00000 1174.00000
1274.00000 939.00000
546.00000 1168.00000
1674.00000 1870.00000
2091.00000 1865.00000
1698.00000 3905.00000
2402.00000 1056.00000
2424.00000 850.00000
3107.00000 1000.00000
ID=afbx191_064.jpg

LM=10
2050.00000 1268.00000
1721.00000 1200.00000
1801.00000 1123.00000
1473.00000 840.00000
1641.00000 2380.00000
2264.00000 2438.00000
1924.00000 4470.00000
2373.00000 1274.00000
2333.00000 1177.00000
2693.00000 1077.00000
ID=AFBX_192_063.jpg

LM=10
1769.00000 1015.00000
1365.00000 1016.00000
1458.00000 929.00000
1191.00000 676.00000
1522.00000 2073.00000
1909.00000 2115.00000
1537.00000 3746.00000
2171.00000 1029.00000
2138.00000 918.00000
2453.00000 718.00000
ID=afbx193_065.jpg

LM=10
1905.00000 1584.00000
1534.00000 1629.00000
1573.00000 1513.00000
1126.00000 1307.00000
1646.00000 2619.00000
2051.00000 2651.00000
1813.00000 4541.00000
2219.00000 1567.00000
2155.00000 1494.00000
2472.00000 1167.00000
ID=AFBX_194_064.jpg

LM=10
1753.00000 1087.00000
1278.00000 1147.00000
1323.00000 886.00000
451.00000 907.00000
1492.00000 2111.00000
1925.00000 2173.00000
1725.00000 3902.00000
2312.00000 1261.00000
2344.00000 1019.00000
3107.00000 1068.00000
ID=afbx195_066.jpg

LM=10
1773.00000 1574.00000
1393.00000 1586.00000
1401.00000 1460.00000
964.00000 1380.00000
1433.00000 2858.00000
1856.00000 2932.00000
1527.00000 4570.00000
2141.00000 1697.00000
2201.00000 1557.00000
2779.00000 1640.00000
ID=AFBX_196_065.jpg

LM=10
1807.00000 879.00000
1421.00000 950.00000
1456.00000 825.00000
1062.00000 665.00000
1685.00000 2429.00000
2188.00000 2366.00000
2001.00000 4170.00000
2183.00000 981.00000
2146.00000 847.00000
2622.00000 776.00000
ID=afbx197_067.jpg

LM=10
1871.00000 1620.00000
1371.00000 1805.00000
1341.00000 1569.00000
537.00000 1618.00000
1665.00000 3237.00000
2135.00000 3257.00000
2114.00000 4642.00000
2500.00000 1672.00000
2472.00000 1446.00000
3164.00000 1408.00000
ID=AFBX_198_067.jpg

LM=10
1651.00000 1034.00000
1162.00000 1118.00000
1133.00000 923.00000
437.00000 1031.00000
1717.00000 2247.00000
2094.00000 2174.00000
2432.00000 4015.00000
2126.00000 1116.00000
2075.00000 961.00000
2659.00000 857.00000
ID=afbx199_068.jpg

LM=10
1798.00000 1391.00000
1384.00000 1326.00000
1459.00000 1172.00000
982.00000 983.00000
1613.00000 2527.00000
2011.00000 2492.00000
1963.00000 4305.00000
2247.00000 1429.00000
2225.00000 1240.00000
2773.00000 1156.00000
ID=AFBX_200_068.jpg

LM=10
1759.00000 965.00000
1413.00000 1003.00000
1484.00000 881.00000
985.00000 668.00000
1463.00000 2000.00000
1980.00000 2005.00000
1608.00000 4274.00000
2152.00000 1065.00000
2107.00000 913.00000
2622.00000 855.00000
ID=afbx201_069.jpg

LM=10
1691.00000 1758.00000
1279.00000 1797.00000
1344.00000 1570.00000
799.00000 1494.00000
1357.00000 2828.00000
1818.00000 2869.00000
1791.00000 4499.00000
2142.00000 1912.00000
2125.00000 1699.00000
2718.00000 1729.00000
ID=AFBX_202_069.jpg

LM=10
2091.00000 1108.00000
1722.00000 1177.00000
1721.00000 1018.00000
1133.00000 860.00000
1767.00000 1907.00000
2199.00000 1965.00000
1600.00000 3807.00000
2540.00000 1203.00000
2576.00000 982.00000
3247.00000 868.00000
ID=afbx203_070.jpg

LM=10
2077.00000 2031.00000
1800.00000 1801.00000
1978.00000 1708.00000
1835.00000 1373.00000
1682.00000 3394.00000
2180.00000 3377.00000
1968.00000 4651.00000
2474.00000 1945.00000
2361.00000 1786.00000
2655.00000 1612.00000
ID=AFBX_204_070.jpg

LM=10
1795.00000 873.00000
1294.00000 1016.00000
1260.00000 733.00000
524.00000 949.00000
1579.00000 1957.00000
2052.00000 1954.00000
1857.00000 3525.00000
2458.00000 1010.00000
2468.00000 733.00000
3064.00000 802.00000
ID=afbx205_072.jpg

LM=10
1978.00000 1215.00000
1406.00000 1448.00000
1297.00000 1251.00000
429.00000 1542.00000
1752.00000 2678.00000
2178.00000 2709.00000
1832.00000 4442.00000
2464.00000 1389.00000
2477.00000 1181.00000
3259.00000 1199.00000
ID=AFBX_206_071.jpg

LM=10
1706.00000 1163.00000
1374.00000 1169.00000
1394.00000 1045.00000
949.00000 754.00000
1461.00000 2173.00000
1864.00000 2184.00000
1903.00000 4300.00000
2062.00000 1160.00000
1936.00000 1037.00000
2535.00000 712.00000
ID=afbx207_074.jpg

LM=10
1965.00000 1394.00000
1388.00000 1656.00000
1357.00000 1433.00000
668.00000 1547.00000
1804.00000 2452.00000
2225.00000 2379.00000
1905.00000 4538.00000
2391.00000 1651.00000
2438.00000 1423.00000
3181.00000 1636.00000
ID=AFBX_208_073.jpg

LM=10
1629.00000 1122.00000
1355.00000 1166.00000
1371.00000 1065.00000
1054.00000 923.00000
1471.00000 2271.00000
1888.00000 2272.00000
1701.00000 3657.00000
1936.00000 1240.00000
1951.00000 1095.00000
2387.00000 1134.00000
ID=afbx209_075.jpg

LM=10
2127.00000 1752.00000
1640.00000 1860.00000
1656.00000 1603.00000
924.00000 1633.00000
1815.00000 2895.00000
2280.00000 2895.00000
1971.00000 4537.00000
2580.00000 1943.00000
2632.00000 1730.00000
3190.00000 1910.00000
ID=AFBX_210_075.jpg

LM=10
1796.00000 752.00000
1150.00000 870.00000
1128.00000 670.00000
445.00000 618.00000
1440.00000 1942.00000
1880.00000 2029.00000
1408.00000 3873.00000
2407.00000 910.00000
2439.00000 709.00000
3188.00000 763.00000
ID=afbx211_076.jpg

LM=10
2021.00000 1473.00000
1521.00000 1565.00000
1512.00000 1373.00000
881.00000 1270.00000
1762.00000 2705.00000
2269.00000 2687.00000
1980.00000 4630.00000
2478.00000 1520.00000
2417.00000 1373.00000
2943.00000 1121.00000
ID=AFBX_212_076.jpg

LM=10
1840.00000 937.00000
1342.00000 1003.00000
1368.00000 775.00000
482.00000 625.00000
1559.00000 2087.00000
2047.00000 2177.00000
1577.00000 4395.00000
2458.00000 855.00000
2358.00000 694.00000
2961.00000 427.00000
ID=afbx213_079.jpg

LM=10
2051.00000 1581.00000
1711.00000 1645.00000
1706.00000 1442.00000
1097.00000 1487.00000
1827.00000 2555.00000
2245.00000 2538.00000
2103.00000 3934.00000
2434.00000 1596.00000
2429.00000 1388.00000
2920.00000 1350.00000
ID=AFBX_214_078.jpg

LM=10
1807.00000 920.00000
1250.00000 1211.00000
1152.00000 953.00000
89.00000 1443.00000
1556.00000 2403.00000
2054.00000 2395.00000
1886.00000 4414.00000
2403.00000 1135.00000
2513.00000 828.00000
3397.00000 1010.00000
ID=afbx215_081.jpg

LM=10
1952.00000 1026.00000
1581.00000 1149.00000
1515.00000 986.00000
1007.00000 932.00000
1590.00000 2472.00000
2214.00000 2486.00000
1817.00000 4546.00000
2330.00000 1199.00000
2368.00000 1005.00000
2838.00000 913.00000
ID=AFBX_216_079.jpg

LM=10
1893.00000 986.00000
1497.00000 1139.00000
1466.00000 966.00000
840.00000 1019.00000
1600.00000 1971.00000
1985.00000 2034.00000
1733.00000 3976.00000
2336.00000 1226.00000
2428.00000 1052.00000
2959.00000 1163.00000
ID=afbx217_082.jpg

LM=10
1874.00000 1420.00000
1443.00000 1347.00000
1544.00000 1199.00000
1159.00000 931.00000
1521.00000 2966.00000
2007.00000 2979.00000
1781.00000 4538.00000
2253.00000 1355.00000
2188.00000 1233.00000
2646.00000 976.00000
ID=AFBX_218_080.jpg

LM=10
1806.00000 862.00000
1282.00000 1069.00000
1199.00000 820.00000
373.00000 1113.00000
1588.00000 1688.00000
1951.00000 1754.00000
1537.00000 3484.00000
2349.00000 1048.00000
2382.00000 852.00000
3065.00000 944.00000
ID=afbx219_083.jpg

LM=10
1770.00000 1471.00000
1264.00000 1534.00000
1338.00000 1303.00000
658.00000 1203.00000
1558.00000 2906.00000
2041.00000 2898.00000
1824.00000 4255.00000
2216.00000 1646.00000
2259.00000 1414.00000
2905.00000 1637.00000
ID=AFBX_220_082.jpg

LM=10
1867.00000 741.00000
1386.00000 857.00000
1369.00000 702.00000
756.00000 641.00000
1529.00000 1941.00000
2059.00000 1989.00000
1532.00000 4439.00000
2461.00000 928.00000
2518.00000 765.00000
3131.00000 788.00000
ID=afbx221_085.jpg

LM=10
1996.00000 1706.00000
1651.00000 1766.00000
1695.00000 1643.00000
1279.00000 1472.00000
1755.00000 2750.00000
2144.00000 2787.00000
2012.00000 4504.00000
2425.00000 1869.00000
2396.00000 1719.00000
2903.00000 1711.00000
ID=AFBX_222_084.jpg

LM=10
1745.00000 986.00000
1228.00000 1134.00000
1252.00000 897.00000
524.00000 971.00000
1501.00000 2190.00000
1899.00000 2197.00000
1721.00000 3619.00000
2295.00000 1164.00000
2304.00000 941.00000
2928.00000 995.00000
ID=afbx223_086.jpg

LM=10
1964.00000 1812.00000
1304.00000 2237.00000
1215.00000 1886.00000
555.00000 2317.00000
1595.00000 2838.00000
2096.00000 2881.00000
1827.00000 4178.00000
2427.00000 2137.00000
2630.00000 1854.00000
3208.00000 2306.00000
ID=AFBX_224_085.jpg

LM=10
1758.00000 950.00000
1348.00000 979.00000
1418.00000 800.00000
854.00000 786.00000
1334.00000 1905.00000
1803.00000 1989.00000
988.00000 3741.00000
2184.00000 1018.00000
2105.00000 860.00000
2526.00000 628.00000
ID=afbx225_087.jpg

LM=10
1926.00000 1000.00000
1364.00000 1178.00000
1319.00000 981.00000
707.00000 1071.00000
1553.00000 2647.00000
2145.00000 2673.00000
1827.00000 4558.00000
2330.00000 1199.00000
2363.00000 1041.00000
2899.00000 991.00000
ID=AFBX_226_086.jpg

LM=10
1646.00000 1037.00000
1165.00000 1142.00000
1176.00000 936.00000
584.00000 944.00000
1415.00000 1986.00000
1830.00000 2016.00000
1505.00000 3635.00000
2107.00000 1084.00000
2117.00000 858.00000
2716.00000 808.00000
ID=afbx227_088.jpg

LM=10
1898.00000 1569.00000
1435.00000 1577.00000
1475.00000 1394.00000
995.00000 1288.00000
1641.00000 2846.00000
2124.00000 2878.00000
1941.00000 4313.00000
2330.00000 1694.00000
2302.00000 1511.00000
2859.00000 1460.00000
ID=AFBX_228_087.jpg

LM=10
1903.00000 841.00000
1381.00000 918.00000
1411.00000 765.00000
764.00000 715.00000
1671.00000 2173.00000
2117.00000 2155.00000
1774.00000 4210.00000
2371.00000 1000.00000
2419.00000 845.00000
3030.00000 899.00000
ID=afbx229_089.jpg

LM=10
1968.00000 1015.00000
1396.00000 1157.00000
1349.00000 970.00000
889.00000 924.00000
1476.00000 2532.00000
1955.00000 2597.00000
1326.00000 4567.00000
2493.00000 1259.00000
2531.00000 1090.00000
3179.00000 1103.00000
ID=AFBX_230_088.jpg

LM=10
1874.00000 903.00000
1187.00000 1090.00000
1170.00000 789.00000
390.00000 973.00000
1556.00000 1664.00000
2014.00000 1770.00000
1535.00000 4234.00000
2400.00000 1214.00000
2508.00000 920.00000
3394.00000 1351.00000
ID=afbx231_090.jpg

LM=10
2013.00000 1403.00000
1551.00000 1494.00000
1508.00000 1281.00000
984.00000 1391.00000
1519.00000 2812.00000
2000.00000 2913.00000
1624.00000 4159.00000
2406.00000 1577.00000
2436.00000 1348.00000
2949.00000 1446.00000
ID=AFBX_232_089.jpg

LM=10
1878.00000 997.00000
1176.00000 1247.00000
1162.00000 944.00000
324.00000 1053.00000
1553.00000 2408.00000
2059.00000 2401.00000
1603.00000 4334.00000
2431.00000 1272.00000
2584.00000 1008.00000
3317.00000 1174.00000
ID=afbx233_091.jpg

LM=10
1953.00000 1503.00000
1307.00000 1554.00000
1344.00000 1337.00000
504.00000 1166.00000
1684.00000 2712.00000
2107.00000 2706.00000
1733.00000 4653.00000
2453.00000 1640.00000
2464.00000 1446.00000
3056.00000 1263.00000
ID=AFBX_234_090.jpg

LM=10
1830.00000 1019.00000
1400.00000 1238.00000
1336.00000 1042.00000
725.00000 1213.00000
1748.00000 2470.00000
2234.00000 2438.00000
2025.00000 3878.00000
2220.00000 1171.00000
2244.00000 969.00000
2846.00000 945.00000
ID=afbx235_092.jpg

LM=10
2061.00000 1428.00000
1515.00000 1511.00000
1544.00000 1287.00000
653.00000 1352.00000
1697.00000 2797.00000
2116.00000 2828.00000
1658.00000 4268.00000
2643.00000 1680.00000
2768.00000 1438.00000
3389.00000 1706.00000
ID=AFBX_236_091.jpg

LM=10
1838.00000 778.00000
1125.00000 1034.00000
1089.00000 786.00000
289.00000 781.00000
1671.00000 2221.00000
2141.00000 2214.00000
2001.00000 4017.00000
2453.00000 1016.00000
2585.00000 807.00000
3354.00000 1048.00000
ID=afbx237_093.jpg

LM=10
1942.00000 1373.00000
1425.00000 1578.00000
1412.00000 1386.00000
700.00000 1391.00000
1456.00000 2750.00000
1957.00000 2860.00000
1282.00000 4660.00000
2477.00000 1636.00000
2583.00000 1373.00000
3236.00000 1542.00000
ID=AFBX_238_092.jpg

LM=10
1867.00000 1044.00000
1255.00000 1119.00000
1274.00000 897.00000
534.00000 910.00000
1582.00000 2119.00000
1911.00000 2185.00000
1539.00000 3583.00000
2415.00000 1000.00000
2333.00000 807.00000
2983.00000 572.00000
ID=afbx239_094.jpg

LM=10
2100.00000 1384.00000
1703.00000 1386.00000
1778.00000 1259.00000
1331.00000 1030.00000
1918.00000 2607.00000
2355.00000 2636.00000
2217.00000 4073.00000
2511.00000 1474.00000
2490.00000 1300.00000
3007.00000 1217.00000
ID=AFBX_240_093.jpg

LM=10
1799.00000 979.00000
1195.00000 1018.00000
1213.00000 821.00000
542.00000 680.00000
1574.00000 1950.00000
2010.00000 1942.00000
1530.00000 4284.00000
2281.00000 937.00000
2247.00000 742.00000
3019.00000 808.00000
ID=afbx241_096.jpg

LM=10
1653.00000 1464.00000
1352.00000 1157.00000
1474.00000 1147.00000
1404.00000 791.00000
1438.00000 2836.00000
1934.00000 2800.00000
1640.00000 4450.00000
2139.00000 1402.00000
2051.00000 1293.00000
2529.00000 1064.00000
ID=AFBX_242_094.jpg

LM=10
1769.00000 1074.00000
1205.00000 1143.00000
1247.00000 929.00000
366.00000 990.00000
1527.00000 1928.00000
1901.00000 1968.00000
1481.00000 3818.00000
2199.00000 1085.00000
2241.00000 881.00000
2935.00000 969.00000
ID=afbx243_095.jpg

LM=10
1890.00000 1306.00000
1595.00000 1146.00000
1667.00000 1114.00000
1616.00000 843.00000
1570.00000 2675.00000
1913.00000 2761.00000
1521.00000 3824.00000
2067.00000 1105.00000
2019.00000 1094.00000
2010.00000 825.00000
ID=AFBX_244_095.jpg

LM=10
1590.00000 920.00000
1239.00000 992.00000
1236.00000 862.00000
783.00000 697.00000
1345.00000 2087.00000
1756.00000 2174.00000
1155.00000 4215.00000
2001.00000 997.00000
1991.00000 857.00000
2481.00000 702.00000
ID=afbx245_098.jpg

LM=10
1924.00000 1609.00000
1444.00000 1626.00000
1455.00000 1400.00000
701.00000 1503.00000
1738.00000 2775.00000
2144.00000 2815.00000
1864.00000 4258.00000
2387.00000 1549.00000
2256.00000 1363.00000
2842.00000 1143.00000
ID=AFBX_246_096.jpg

LM=10
1807.00000 894.00000
1197.00000 913.00000
1226.00000 733.00000
611.00000 654.00000
1379.00000 2031.00000
1812.00000 2137.00000
1229.00000 4029.00000
2373.00000 973.00000
2386.00000 788.00000
3035.00000 709.00000
ID=afbx247_100.jpg

LM=10
2053.00000 1546.00000
1441.00000 1640.00000
1424.00000 1477.00000
778.00000 1466.00000
1676.00000 2806.00000
2150.00000 2852.00000
1918.00000 4653.00000
2590.00000 1697.00000
2605.00000 1489.00000
3305.00000 1603.00000
ID=AFBX_248_097.jpg

LM=10
1770.00000 928.00000
1281.00000 945.00000
1348.00000 807.00000
774.00000 606.00000
1464.00000 2416.00000
2043.00000 2429.00000
1614.00000 4537.00000
2495.00000 1032.00000
2563.00000 813.00000
3189.00000 931.00000
ID=afbx249_101.jpg

LM=10
1824.00000 1563.00000
1619.00000 1487.00000
1673.00000 1459.00000
1569.00000 1218.00000
1612.00000 2945.00000
2018.00000 2914.00000
1919.00000 4343.00000
2108.00000 1466.00000
2051.00000 1430.00000
2124.00000 1255.00000
ID=AFBX_250_098.jpg

LM=10
1901.00000 854.00000
1313.00000 944.00000
1337.00000 730.00000
608.00000 681.00000
1545.00000 1654.00000
1903.00000 1701.00000
1687.00000 3516.00000
2189.00000 1053.00000
2307.00000 884.00000
3126.00000 1354.00000
ID=afbx251_102.jpg

LM=10
1934.00000 1412.00000
1277.00000 1462.00000
1293.00000 1207.00000
453.00000 1088.00000
1642.00000 2959.00000
2183.00000 3021.00000
2038.00000 4666.00000
2591.00000 1437.00000
2535.00000 1223.00000
3179.00000 1066.00000
ID=AFBX_252_099.jpg

LM=10
1696.00000 931.00000
1234.00000 873.00000
1291.00000 781.00000
878.00000 435.00000
1574.00000 1950.00000
1988.00000 1900.00000
1967.00000 4017.00000
2199.00000 833.00000
2113.00000 692.00000
2766.00000 345.00000
ID=afbx253_104.jpg

LM=10
1944.00000 1068.00000
1329.00000 1538.00000
1176.00000 1247.00000
384.00000 1663.00000
1671.00000 2946.00000
2221.00000 2949.00000
2100.00000 4602.00000
2494.00000 1445.00000
2556.00000 1161.00000
3393.00000 1586.00000
ID=AFBX_254_100.jpg

LM=10
1682.00000 1092.00000
1245.00000 1290.00000
1158.00000 1089.00000
459.00000 1430.00000
1244.00000 2453.00000
1671.00000 2549.00000
1207.00000 3801.00000
2310.00000 1419.00000
2386.00000 1189.00000
3109.00000 1486.00000
ID=afbx255_105.jpg

LM=10
1885.00000 1337.00000
1246.00000 1372.00000
1308.00000 1140.00000
658.00000 1140.00000
1564.00000 2697.00000
2076.00000 2721.00000
1578.00000 4447.00000
2380.00000 1448.00000
2328.00000 1185.00000
3093.00000 1334.00000
ID=AFBX_256_101.jpg

LM=10
1566.00000 969.00000
1160.00000 981.00000
1218.00000 825.00000
844.00000 615.00000
1410.00000 2306.00000
1988.00000 2203.00000
2176.00000 4145.00000
2168.00000 990.00000
2120.00000 749.00000
2610.00000 536.00000
ID=afbx257_106.jpg

LM=10
1746.00000 959.00000
1173.00000 1176.00000
1117.00000 918.00000
280.00000 1059.00000
1353.00000 2893.00000
1941.00000 2940.00000
1758.00000 4559.00000
2340.00000 1314.00000
2381.00000 1031.00000
3384.00000 1355.00000
ID=AFBX_258_103.jpg

LM=10
1904.00000 792.00000
1305.00000 1085.00000
1194.00000 825.00000
393.00000 1061.00000
1624.00000 1743.00000
2047.00000 1863.00000
914.00000 3709.00000
2450.00000 1047.00000
2592.00000 812.00000
3270.00000 1102.00000
ID=afbx259_107.jpg

LM=10
1777.00000 1305.00000
1337.00000 1368.00000
1296.00000 1217.00000
708.00000 1138.00000
1481.00000 2940.00000
2016.00000 2943.00000
1805.00000 4584.00000
2113.00000 1283.00000
2085.00000 1226.00000
2296.00000 1053.00000
ID=AFBX_260_104.jpg

LM=10
1927.00000 915.00000
1682.00000 692.00000
1754.00000 673.00000
1777.00000 353.00000
1320.00000 2258.00000
1840.00000 2382.00000
1088.00000 4376.00000
2115.00000 728.00000
2047.00000 699.00000
2078.00000 412.00000
ID=afbx261_109.jpg

LM=10
1720.00000 1383.00000
1095.00000 1739.00000
1007.00000 1449.00000
19.00000 1930.00000
1503.00000 2930.00000
1991.00000 2937.00000
1714.00000 4572.00000
2365.00000 1503.00000
2324.00000 1229.00000
3220.00000 1289.00000
ID=AFBX_262_105.jpg

LM=10
1766.00000 973.00000
1199.00000 897.00000
1311.00000 730.00000
530.00000 406.00000
1597.00000 1891.00000
1965.00000 1910.00000
2018.00000 3789.00000
2423.00000 905.00000
2328.00000 713.00000
3062.00000 602.00000
ID=afbx263_110.jpg

LM=10
1930.00000 1260.00000
1221.00000 1443.00000
1201.00000 1220.00000
372.00000 1354.00000
1650.00000 2603.00000
2084.00000 2615.00000
1961.00000 4424.00000
2427.00000 1471.00000
2502.00000 1260.00000
3331.00000 1411.00000
ID=AFBX_264_106.jpg

LM=10
1737.00000 833.00000
1321.00000 990.00000
1244.00000 850.00000
505.00000 1140.00000
1535.00000 1923.00000
1975.00000 1889.00000
1864.00000 3914.00000
2209.00000 1015.00000
2270.00000 871.00000
2904.00000 1008.00000
ID=afbx265_112.jpg

LM=10
1999.00000 1490.00000
1419.00000 1815.00000
1321.00000 1545.00000
445.00000 1906.00000
1664.00000 2862.00000
2186.00000 2904.00000
1858.00000 4463.00000
2604.00000 1763.00000
2729.00000 1500.00000
3394.00000 1578.00000
ID=AFBX_266_107.jpg

LM=10
1698.00000 858.00000
1392.00000 874.00000
1442.00000 784.00000
854.00000 649.00000
1387.00000 2274.00000
1885.00000 2298.00000
1297.00000 4453.00000
2065.00000 1002.00000
2083.00000 889.00000
2566.00000 841.00000
ID=afbx267_111.jpg

LM=10
1850.00000 1284.00000
1588.00000 1281.00000
1616.00000 1222.00000
1241.00000 1147.00000
1550.00000 2701.00000
2011.00000 2720.00000
1779.00000 4525.00000
2349.00000 1277.00000
2280.00000 1130.00000
2727.00000 941.00000
ID=AFBX_268_108.jpg

LM=10
1838.00000 908.00000
1121.00000 1160.00000
1068.00000 863.00000
236.00000 1021.00000
1725.00000 2417.00000
2262.00000 2417.00000
2118.00000 4327.00000
2505.00000 1073.00000
2560.00000 796.00000
3349.00000 958.00000
ID=afbx269_113.jpg

LM=10
1892.00000 1191.00000
1606.00000 1160.00000
1687.00000 1105.00000
1557.00000 960.00000
1518.00000 2766.00000
2059.00000 2800.00000
1721.00000 4569.00000
2129.00000 1144.00000
2046.00000 1131.00000
2152.00000 952.00000
ID=AFBX_270_110.jpg

LM=10
1769.00000 810.00000
1213.00000 913.00000
1192.00000 739.00000
572.00000 741.00000
1695.00000 2181.00000
2151.00000 2121.00000
2101.00000 3986.00000
2413.00000 1029.00000
2426.00000 821.00000
3213.00000 957.00000
ID=afbx271_115.jpg

LM=10
1994.00000 1605.00000
1503.00000 1711.00000
1536.00000 1511.00000
870.00000 1494.00000
1749.00000 2881.00000
2247.00000 2883.00000
1987.00000 4478.00000
2467.00000 1693.00000
2443.00000 1499.00000
3098.00000 1515.00000
ID=AFBX_272_111.jpg

LM=10
1750.00000 903.00000
1150.00000 1108.00000
1154.00000 841.00000
57.00000 1116.00000
1487.00000 2308.00000
1936.00000 2298.00000
1764.00000 4292.00000
2664.00000 1097.00000
2682.00000 789.00000
3395.00000 955.00000
ID=afbx273_116.jpg

LM=10
1827.00000 977.00000
1041.00000 1263.00000
1047.00000 943.00000
75.00000 1014.00000
1435.00000 2486.00000
1993.00000 2538.00000
1690.00000 4584.00000
2384.00000 1331.00000
2464.00000 1034.00000
3285.00000 1157.00000
ID=AFBX_274_112.jpg

LM=10
1799.00000 916.00000
1287.00000 1197.00000
1157.00000 1026.00000
395.00000 1280.00000
1477.00000 2593.00000
1970.00000 2588.00000
1812.00000 4445.00000
2349.00000 1311.00000
2518.00000 1105.00000
3231.00000 1354.00000
ID=afbx275_124.jpg

LM=10
1778.00000 1313.00000
1331.00000 1326.00000
1425.00000 1173.00000
941.00000 1048.00000
1500.00000 2704.00000
2007.00000 2693.00000
1778.00000 4660.00000
2204.00000 1365.00000
2147.00000 1160.00000
2778.00000 968.00000
ID=AFBX_276_113.jpg

LM=10
1605.00000 1295.00000
1384.00000 1174.00000
1473.00000 1122.00000
1348.00000 837.00000
1431.00000 2374.00000
1870.00000 2351.00000
2054.00000 4197.00000
1944.00000 1081.00000
1835.00000 1026.00000
2080.00000 760.00000
ID=afbx277_118.jpg

LM=10
1749.00000 1714.00000
1466.00000 1643.00000
1515.00000 1534.00000
1373.00000 1300.00000
1453.00000 3041.00000
1858.00000 3013.00000
1931.00000 4403.00000
1973.00000 1680.00000
1923.00000 1623.00000
2035.00000 1391.00000
ID=AFBX_278_114.jpg

LM=10
1769.00000 915.00000
1299.00000 1048.00000
1279.00000 833.00000
377.00000 887.00000
1597.00000 2208.00000
2081.00000 2184.00000
2030.00000 4134.00000
2468.00000 1071.00000
2453.00000 863.00000
3096.00000 849.00000
ID=afbx279_119.jpg

LM=10
1896.00000 1446.00000
1375.00000 1454.00000
1370.00000 1217.00000
552.00000 1163.00000
1824.00000 2818.00000
2224.00000 2732.00000
2079.00000 4238.00000
2424.00000 1571.00000
2436.00000 1343.00000
3253.00000 1400.00000
ID=AFBX_280_115.jpg

LM=10
1957.00000 1100.00000
1382.00000 1192.00000
1371.00000 949.00000
617.00000 863.00000
1600.00000 1939.00000
1999.00000 2045.00000
1120.00000 3949.00000
2481.00000 1319.00000
2634.00000 1092.00000
3370.00000 1503.00000
ID=afbx281_122.jpg

LM=10
1679.00000 1148.00000
1216.00000 1132.00000
1245.00000 981.00000
606.00000 705.00000
1579.00000 2090.00000
1917.00000 2061.00000
1922.00000 4068.00000
2120.00000 1195.00000
2086.00000 1037.00000
2574.00000 899.00000
ID=afbx283_125.jpg

LM=10
1890.00000 1534.00000
1301.00000 1606.00000
1284.00000 1383.00000
495.00000 1417.00000
1656.00000 2492.00000
2093.00000 2483.00000
1624.00000 4556.00000
2379.00000 1623.00000
2339.00000 1406.00000
3139.00000 1380.00000
ID=AFBX_284_117.jpg

LM=10
1809.00000 1102.00000
1377.00000 1126.00000
1427.00000 934.00000
788.00000 747.00000
1524.00000 1954.00000
1935.00000 2018.00000
1377.00000 3939.00000
2157.00000 1116.00000
2141.00000 1005.00000
2561.00000 786.00000
ID=afbx285_126.jpg

LM=10
2010.00000 1531.00000
1405.00000 1649.00000
1370.00000 1372.00000
571.00000 1514.00000
1827.00000 2711.00000
2273.00000 2728.00000
2017.00000 4319.00000
2595.00000 1683.00000
2657.00000 1458.00000
3373.00000 1538.00000
ID=AFBX_286_118.jpg

LM=10
1906.00000 1237.00000
1445.00000 1213.00000
1506.00000 1094.00000
1018.00000 826.00000
1600.00000 2168.00000
2146.00000 2240.00000
1645.00000 4313.00000
2584.00000 1565.00000
2629.00000 1271.00000
3394.00000 1588.00000
ID=afbx287_127.jpg

LM=10
1861.00000 1000.00000
1507.00000 943.00000
1567.00000 863.00000
1227.00000 594.00000
1461.00000 2272.00000
2113.00000 2306.00000
1807.00000 4613.00000
2079.00000 914.00000
2021.00000 874.00000
2173.00000 691.00000
ID=AFBX_288_119.jpg

LM=10
1874.00000 1127.00000
1479.00000 1089.00000
1555.00000 1013.00000
1247.00000 776.00000
1664.00000 2036.00000
2102.00000 2052.00000
2027.00000 4189.00000
2273.00000 1114.00000
2213.00000 1037.00000
2510.00000 857.00000
ID=afbx289_128.jpg

LM=10
1968.00000 1142.00000
1531.00000 1376.00000
1416.00000 1201.00000
641.00000 1515.00000
1770.00000 2326.00000
2197.00000 2321.00000
2023.00000 3956.00000
2460.00000 1416.00000
2557.00000 1239.00000
3258.00000 1494.00000
ID=AFBX_290_120.jpg

LM=10
1872.00000 1085.00000
1189.00000 1102.00000
1234.00000 837.00000
186.00000 834.00000
1042.00000 2604.00000
1530.00000 2773.00000
782.00000 4165.00000
2339.00000 879.00000
2255.00000 791.00000
2587.00000 509.00000
ID=afbx291_132.jpg

LM=10
1824.00000 1094.00000
1208.00000 1220.00000
1214.00000 1012.00000
695.00000 943.00000
1494.00000 2584.00000
2054.00000 2603.00000
1830.00000 4493.00000
2330.00000 1188.00000
2334.00000 968.00000
2877.00000 890.00000
ID=AFBX_292_122.jpg

LM=10
1645.00000 982.00000
1194.00000 1106.00000
1176.00000 947.00000
509.00000 937.00000
1606.00000 2193.00000
2030.00000 2124.00000
2304.00000 4173.00000
2204.00000 1114.00000
2160.00000 944.00000
2812.00000 892.00000
ID=afbx293_129.jpg

LM=10
1798.00000 928.00000
1421.00000 912.00000
1479.00000 808.00000
1055.00000 625.00000
1444.00000 1883.00000
1875.00000 1954.00000
1336.00000 3820.00000
2284.00000 974.00000
2302.00000 810.00000
2783.00000 845.00000
ID=afbx294_135.jpg

LM=10
1838.00000 1013.00000
1328.00000 986.00000
1416.00000 849.00000
854.00000 597.00000
1572.00000 2063.00000
1975.00000 2087.00000
1724.00000 3857.00000
2516.00000 1168.00000
2534.00000 957.00000
3136.00000 902.00000
ID=afbx295_133.jpg

LM=10
1994.00000 1097.00000
1569.00000 1163.00000
1579.00000 1012.00000
1114.00000 783.00000
1768.00000 2647.00000
2195.00000 2666.00000
1871.00000 4443.00000
2343.00000 1176.00000
2352.00000 1078.00000
2657.00000 805.00000
ID=AFBX_296_124.jpg

LM=10
1759.00000 902.00000
1136.00000 1074.00000
1136.00000 733.00000
104.00000 1063.00000
1518.00000 2168.00000
2065.00000 2132.00000
1923.00000 4277.00000
2566.00000 1000.00000
2553.00000 696.00000
3341.00000 750.00000
ID=afbx297_131.jpg
